# Supplementary material for: Can fractal dimensions objectivize gastropod shell morphometrics? A case study from Lake Lugu (SW China)
Source: Ecol Evol. 2022 Mar 1;12(3):e8622. doi: 10.1002/ece3.8622 (PMC8888252; doi:10.1002/ece3.8622)
Supplement: Supplementary file 3 — Table S1 [file ECE3-12-e8622-s004.xlsx]

## Sheet: LM_all specimens
Serial Number	x-coordinate	y-coordinate	Number of landmarks at coordinate	Legend (symbol)	Legend (meaning)
	LM=49				Specimens, used for genetic analyses
0	1341	797	1		Outgroups - specimens, not collected at Lake Lugu
1	1351	783	1		Specimens, not used for genetic analyses
2	1355	749	1	LM=49	Number of all landmarks, initially given to each specimen
3	1355	717	1	ID = XXXXXX	Sample ID of analysed specimen
4	1343	661	1
5	1329	625	1
6	1291	581	1
7	1247	555	1
8	1247	533	1
9	1247	509	1
10	1239	477	1
11	1227	457	1
12	1203	425	1
13	1181	403	1
14	1181	389	1
15	1177	373	1
16	1167	361	1
17	1153	345	1
18	1145	337	1
19	1133	333	1
20	1117	309	1
21	1099	297	1
22	1085	285	1
23	1055	307	1
24	1031	319	1
25	1019	345	1
26	1005	355	1
27	985	363	1
28	973	383	1
29	959	405	1
30	953	429	1
31	951	455	1
32	919	481	1
33	899	501	1
34	881	529	1
35	867	573	1
36	867	609	1
37	871	651	1
38	833	681	1
39	793	725	1
40	769	769	1
41	759	819	1
42	757	871	1
43	765	935	1
44	1117	1185	1
45	1291	1283	1
46	1471	1145	1
47	1295	833	1
48	1099	965	1
	ID=113674_A
	LM=49
0	4578	2300	1
1	4602	2256	1
2	4586	2184	1
3	4602	2076	1
4	4554	1964	1
5	4530	1860	1
6	4426	1772	1
7	4334	1732	1
8	4318	1684	1
9	4314	1640	1
10	4294	1600	1
11	4282	1560	1
12	4242	1504	1
13	4138	1456	1
14	4134	1444	1
15	4130	1420	1
16	4118	1404	1
17	4106	1388	1
18	4094	1376	1
19	4058	1356	1
20	4038	1320	1
21	4014	1292	1
22	3974	1236	1
23	3914	1300	1
24	3874	1324	1
25	3862	1372	1
26	3814	1384	1
27	3778	1396	1
28	3754	1420	1
29	3722	1452	1
30	3702	1496	1
31	3694	1536	1
32	3610	1584	1
33	3530	1652	1
34	3510	1708	1
35	3486	1756	1
36	3470	1824	1
37	3466	1880	1
38	3322	1940	1
39	3150	2040	1
40	3146	2120	1
41	3066	2280	1
42	3082	2400	1
43	3058	2536	1
44	3850	3256	1
45	4342	3660	1
46	4890	3224	1
47	4406	2452	1
48	3858	2796	1
	ID=121321_2_1
	LM=49
0	4248	2432	1
1	4324	2336	1
2	4308	2256	1
3	4328	2172	1
4	4296	2036	1
5	4284	1944	1
6	4188	1840	1
7	4104	1800	1
8	4084	1760	1
9	4084	1696	1
10	4060	1640	1
11	4036	1584	1
12	3980	1528	1
13	3916	1512	1
14	3912	1488	1
15	3904	1464	1
16	3888	1444	1
17	3872	1424	1
18	3852	1404	1
19	3828	1384	1
20	3800	1340	1
21	3780	1316	1
22	3728	1244	1
23	3680	1320	1
24	3624	1360	1
25	3604	1416	1
26	3552	1432	1
27	3520	1452	1
28	3488	1480	1
29	3472	1516	1
30	3464	1556	1
31	3444	1588	1
32	3368	1620	1
33	3296	1668	1
34	3252	1756	1
35	3220	1836	1
36	3192	1956	1
37	3208	1988	1
38	3024	2040	1
39	2944	2104	1
40	2884	2228	1
41	2840	2368	1
42	2860	2480	1
43	2832	2596	1
44	3560	3300	1
45	4068	3632	1
46	4604	3276	1
47	4100	2556	1
48	3616	2832	1
	ID=121321_3
	LM=49
0	1305	836	1
1	1313	824	1
2	1309	776	1
3	1315	726	1
4	1289	700	1
5	1275	668	1
6	1233	632	1
7	1203	626	1
8	1201	604	1
9	1197	578	1
10	1185	558	1
11	1171	540	1
12	1157	526	1
13	1137	518	1
14	1135	502	1
15	1129	494	1
16	1119	486	1
17	1111	480	1
18	1103	474	1
19	1099	472	1
20	1091	462	1
21	1085	456	1
22	1071	446	1
23	1057	456	1
24	1041	462	1
25	1027	478	1
26	1009	484	1
27	991	494	1
28	979	510	1
29	967	528	1
30	963	546	1
31	961	564	1
32	943	578	1
33	923	590	1
34	917	608	1
35	897	636	1
36	893	666	1
37	893	698	1
38	857	720	1
39	805	770	1
40	791	810	1
41	769	858	1
42	769	894	1
43	771	976	1
44	1067	1230	1
45	1243	1338	1
46	1463	1160	1
47	1281	872	1
48	1085	1024	1
	ID=121322_2_2
	LM=49
0	4098	2598	1
1	4104	2562	1
2	4122	2466	1
3	4128	2352	1
4	4098	2196	1
5	4062	2124	1
6	3972	1998	1
7	3870	1926	1
8	3858	1860	1
9	3852	1806	1
10	3834	1734	1
11	3804	1668	1
12	3756	1608	1
13	3702	1560	1
14	3690	1506	1
15	3672	1464	1
16	3636	1410	1
17	3618	1392	1
18	3594	1374	1
19	3570	1362	1
20	3540	1314	1
21	3510	1296	1
22	3462	1248	1
23	3378	1296	1
24	3336	1320	1
25	3288	1380	1
26	3258	1416	1
27	3198	1440	1
28	3150	1476	1
29	3120	1530	1
30	3096	1584	1
31	3090	1632	1
32	3024	1680	1
33	2964	1722	1
34	2916	1776	1
35	2856	1854	1
36	2808	1962	1
37	2796	2142	1
38	2736	2214	1
39	2610	2310	1
40	2478	2454	1
41	2412	2646	1
42	2406	2868	1
43	2418	3054	1
44	3276	3768	1
45	3852	4224	1
46	4542	3756	1
47	3990	2838	1
48	3372	3252	1
	ID=121322_2_3
	LM=49
0	4552	2584	1
1	4656	2496	1
2	4656	2336	1
3	4736	2128	1
4	4688	2000	1
5	4736	1880	1
6	4560	1616	1
7	4352	1456	1
8	4352	1392	1
9	4352	1288	1
10	4336	1208	1
11	4312	1136	1
12	4232	1008	1
13	4120	928	1
14	4144	872	1
15	4144	816	1
16	4128	752	1
17	4096	688	1
18	4064	648	1
19	4000	600	1
20	3944	512	1
21	3880	464	1
22	3808	360	1
23	3680	472	1
24	3560	512	1
25	3520	624	1
26	3440	656	1
27	3368	696	1
28	3312	768	1
29	3272	848	1
30	3240	920	1
31	3240	992	1
32	3112	1040	1
33	2896	1184	1
34	2872	1312	1
35	2800	1408	1
36	2816	1528	1
37	2792	1664	1
38	2496	1800	1
39	2288	1984	1
40	2224	2240	1
41	2168	2328	1
42	2176	2608	1
43	2160	2816	1
44	3384	3976	1
45	4248	4528	1
46	5104	3976	1
47	4456	2664	1
48	3440	3256	1
	ID=121322_2_4
	LM=49
0	1398	834	1
1	1414	804	1
2	1416	754	1
3	1412	696	1
4	1394	636	1
5	1370	602	1
6	1332	566	1
7	1302	556	1
8	1306	526	1
9	1302	490	1
10	1296	462	1
11	1276	430	1
12	1254	408	1
13	1234	392	1
14	1236	376	1
15	1230	352	1
16	1218	334	1
17	1208	316	1
18	1198	306	1
19	1180	296	1
20	1168	264	1
21	1148	248	1
22	1116	198	1
23	1064	258	1
24	1030	288	1
25	1022	336	1
26	1002	350	1
27	986	370	1
28	976	390	1
29	970	416	1
30	968	436	1
31	964	454	1
32	930	478	1
33	904	512	1
34	886	548	1
35	878	598	1
36	874	640	1
37	880	676	1
38	840	706	1
39	776	800	1
40	758	856	1
41	756	900	1
42	764	942	1
43	760	1006	1
44	1156	1284	1
45	1366	1382	1
46	1562	1182	1
47	1328	878	1
48	1138	1044	1
	ID=121324_1
	LM=49
0	5104	2574	1
1	5158	2496	1
2	5158	2304	1
3	5134	2094	1
4	5074	1890	1
5	5026	1794	1
6	4870	1644	1
7	4756	1608	1
8	4750	1524	1
9	4738	1410	1
10	4702	1302	1
11	4666	1224	1
12	4600	1146	1
13	4522	1098	1
14	4510	1062	1
15	4492	1014	1
16	4468	972	1
17	4432	930	1
18	4390	900	1
19	4348	882	1
20	4312	828	1
21	4264	780	1
22	4198	714	1
23	4114	798	1
24	4042	840	1
25	4000	930	1
26	3940	960	1
27	3886	984	1
28	3832	1044	1
29	3802	1104	1
30	3778	1170	1
31	3772	1230	1
32	3658	1260	1
33	3508	1398	1
34	3442	1530	1
35	3394	1656	1
36	3364	1770	1
37	3352	1908	1
38	3154	2004	1
39	3004	2178	1
40	2890	2370	1
41	2854	2562	1
42	2824	2754	1
43	2818	3054	1
44	3982	4032	1
45	4636	4434	1
46	5524	3846	1
47	4972	2718	1
48	4078	3330	1
	ID=121328a_3
	LM=49
0	4870	2384	1
1	4936	2312	1
2	4924	2222	1
3	4960	2090	1
4	4954	1934	1
5	4882	1706	1
6	4732	1532	1
7	4588	1460	1
8	4588	1370	1
9	4576	1298	1
10	4546	1196	1
11	4504	1106	1
12	4444	1016	1
13	4354	932	1
14	4336	884	1
15	4324	854	1
16	4312	812	1
17	4270	782	1
18	4228	746	1
19	4186	722	1
20	4162	656	1
21	4108	608	1
22	4042	536	1
23	3934	626	1
24	3850	680	1
25	3814	758	1
26	3760	806	1
27	3694	842	1
28	3640	896	1
29	3604	950	1
30	3586	1028	1
31	3580	1088	1
32	3484	1148	1
33	3406	1208	1
34	3298	1412	1
35	3262	1502	1
36	3256	1592	1
37	3256	1682	1
38	3160	1724	1
39	2932	1850	1
40	2812	2036	1
41	2746	2162	1
42	2734	2408	1
43	2734	2774	1
44	3904	3716	1
45	4504	4124	1
46	5368	3554	1
47	4600	2534	1
48	3880	3056	1
	ID=121328b_1
	LM=49
0	4746	2388	1
1	4800	2316	1
2	4800	2184	1
3	4800	2028	1
4	4776	1896	1
5	4728	1770	1
6	4644	1662	1
7	4488	1560	1
8	4470	1476	1
9	4458	1392	1
10	4422	1314	1
11	4380	1236	1
12	4332	1176	1
13	4272	1122	1
14	4260	1080	1
15	4242	1038	1
16	4212	990	1
17	4182	960	1
18	4158	942	1
19	4128	918	1
20	4098	858	1
21	4056	810	1
22	3990	738	1
23	3918	828	1
24	3834	870	1
25	3786	966	1
26	3702	1032	1
27	3654	1074	1
28	3624	1122	1
29	3612	1170	1
30	3600	1218	1
31	3594	1278	1
32	3486	1332	1
33	3414	1398	1
34	3372	1470	1
35	3324	1560	1
36	3300	1668	1
37	3288	1812	1
38	3168	1890	1
39	3036	1962	1
40	2892	2160	1
41	2820	2400	1
42	2826	2592	1
43	2832	2784	1
44	3852	3636	1
45	4434	3978	1
46	5166	3486	1
47	4626	2514	1
48	3876	2958	1
	ID=121328b_2_1
	LM=49
0	4210	2796	1
1	4242	2760	1
2	4238	2700	1
3	4254	2596	1
4	4234	2476	1
5	4218	2412	1
6	4150	2272	1
7	4090	2228	1
8	4086	2180	1
9	4090	2140	1
10	4074	2092	1
11	4054	2040	1
12	4006	1980	1
13	3942	1940	1
14	3938	1912	1
15	3926	1880	1
16	3910	1848	1
17	3894	1832	1
18	3878	1820	1
19	3866	1812	1
20	3854	1776	1
21	3830	1740	1
22	3798	1692	1
23	3730	1756	1
24	3694	1776	1
25	3678	1820	1
26	3642	1828	1
27	3602	1844	1
28	3570	1872	1
29	3546	1908	1
30	3530	1944	1
31	3514	1988	1
32	3478	2016	1
33	3410	2056	1
34	3374	2100	1
35	3326	2164	1
36	3298	2224	1
37	3290	2316	1
38	3198	2368	1
39	3034	2496	1
40	2994	2572	1
41	2926	2708	1
42	2906	2824	1
43	2890	2964	1
44	3538	3664	1
45	3910	3856	1
46	4438	3608	1
47	4158	2860	1
48	3606	3148	1
	ID=121328b_2_4
	LM=49
0	1412	808	1
1	1436	786	1
2	1430	744	1
3	1438	678	1
4	1416	630	1
5	1404	588	1
6	1350	538	1
7	1296	528	1
8	1296	508	1
9	1300	484	1
10	1286	452	1
11	1278	434	1
12	1256	408	1
13	1226	386	1
14	1228	372	1
15	1224	354	1
16	1218	340	1
17	1210	324	1
18	1196	312	1
19	1176	300	1
20	1154	278	1
21	1140	270	1
22	1122	248	1
23	1098	274	1
24	1070	288	1
25	1052	324	1
26	1030	338	1
27	1014	356	1
28	1006	376	1
29	994	396	1
30	994	416	1
31	992	438	1
32	962	454	1
33	934	482	1
34	916	518	1
35	898	570	1
36	894	604	1
37	894	634	1
38	846	660	1
39	792	730	1
40	782	772	1
41	766	844	1
42	770	908	1
43	780	986	1
44	1128	1258	1
45	1330	1368	1
46	1562	1212	1
47	1338	860	1
48	1144	1016	1
	ID=121328b_3
	LM=49
0	4106	2612	1
1	4134	2576	1
2	4106	2540	1
3	4146	2396	1
4	4094	2296	1
5	4094	2192	1
6	3978	2108	1
7	3854	2048	1
8	3850	2004	1
9	3858	1952	1
10	3822	1904	1
11	3822	1860	1
12	3738	1792	1
13	3694	1776	1
14	3682	1748	1
15	3682	1736	1
16	3666	1708	1
17	3646	1688	1
18	3626	1668	1
19	3594	1644	1
20	3578	1620	1
21	3558	1600	1
22	3514	1552	1
23	3470	1596	1
24	3418	1616	1
25	3394	1672	1
26	3346	1680	1
27	3286	1712	1
28	3282	1736	1
29	3250	1772	1
30	3242	1804	1
31	3238	1836	1
32	3162	1872	1
33	3070	1928	1
34	3066	1984	1
35	3014	2072	1
36	3014	2116	1
37	3010	2196	1
38	2894	2252	1
39	2698	2408	1
40	2714	2484	1
41	2634	2676	1
42	2666	2744	1
43	2678	2920	1
44	3382	3560	1
45	3798	3908	1
46	4414	3508	1
47	3830	2724	1
48	3438	3068	1
	ID=121329a_2_1
	LM=49
0	4474	2704	1
1	4540	2650	1
2	4528	2554	1
3	4582	2386	1
4	4534	2266	1
5	4558	2158	1
6	4444	2020	1
7	4276	1912	1
8	4270	1822	1
9	4270	1750	1
10	4246	1672	1
11	4240	1612	1
12	4156	1558	1
13	4072	1516	1
14	4066	1486	1
15	4060	1444	1
16	4042	1408	1
17	4036	1378	1
18	4012	1354	1
19	3940	1312	1
20	3910	1258	1
21	3874	1216	1
22	3814	1120	1
23	3712	1228	1
24	3640	1258	1
25	3592	1336	1
26	3532	1354	1
27	3460	1396	1
28	3436	1450	1
29	3394	1504	1
30	3388	1552	1
31	3376	1606	1
32	3268	1630	1
33	3130	1702	1
34	3130	1768	1
35	3082	1840	1
36	3076	1990	1
37	3052	2086	1
38	2944	2122	1
39	2656	2350	1
40	2644	2482	1
41	2566	2668	1
42	2590	2812	1
43	2572	2992	1
44	3568	4000	1
45	4120	4336	1
46	4876	3832	1
47	4354	2836	1
48	3652	3292	1
	ID=121329a_2_2
	LM=49
0	1426	728	1
1	1444	712	1
2	1432	688	1
3	1456	620	1
4	1440	570	1
5	1438	524	1
6	1372	464	1
7	1328	458	1
8	1328	434	1
9	1328	408	1
10	1316	376	1
11	1316	348	1
12	1284	332	1
13	1250	322	1
14	1246	304	1
15	1248	286	1
16	1240	274	1
17	1236	262	1
18	1218	254	1
19	1202	250	1
20	1198	236	1
21	1182	224	1
22	1156	200	1
23	1132	226	1
24	1100	240	1
25	1098	262	1
26	1082	272	1
27	1050	288	1
28	1046	310	1
29	1030	334	1
30	1032	346	1
31	1032	368	1
32	1006	380	1
33	950	408	1
34	948	438	1
35	926	480	1
36	934	498	1
37	932	520	1
38	862	546	1
39	788	620	1
40	780	680	1
41	760	768	1
42	780	808	1
43	784	878	1
44	1148	1182	1
45	1324	1296	1
46	1560	1122	1
47	1370	772	1
48	1136	936	1
	ID=121329b_1
	LM=49
0	1430	788	1
1	1450	770	1
2	1452	728	1
3	1470	674	1
4	1450	622	1
5	1458	570	1
6	1384	522	1
7	1328	502	1
8	1338	464	1
9	1346	428	1
10	1332	400	1
11	1328	372	1
12	1288	352	1
13	1258	338	1
14	1260	316	1
15	1262	296	1
16	1250	282	1
17	1248	268	1
18	1230	256	1
19	1200	246	1
20	1196	228	1
21	1174	214	1
22	1158	192	1
23	1122	220	1
24	1084	232	1
25	1070	266	1
26	1056	276	1
27	1034	280	1
28	1016	304	1
29	996	324	1
30	998	354	1
31	988	386	1
32	950	410	1
33	900	430	1
34	898	466	1
35	872	508	1
36	884	542	1
37	876	580	1
38	830	598	1
39	730	682	1
40	732	724	1
41	708	792	1
42	724	840	1
43	728	918	1
44	1108	1268	1
45	1332	1390	1
46	1580	1208	1
47	1362	836	1
48	1104	1028	1
	ID=121329b_3
	LM=49
0	4808	2838	1
1	4862	2778	1
2	4892	2604	1
3	4880	2430	1
4	4862	2256	1
5	4778	2088	1
6	4640	1944	1
7	4538	1872	1
8	4544	1782	1
9	4538	1686	1
10	4526	1554	1
11	4484	1452	1
12	4424	1368	1
13	4358	1320	1
14	4358	1260	1
15	4358	1200	1
16	4322	1134	1
17	4298	1074	1
18	4256	1032	1
19	4202	1002	1
20	4160	924	1
21	4100	864	1
22	4022	780	1
23	3878	894	1
24	3782	942	1
25	3740	1044	1
26	3692	1086	1
27	3632	1110	1
28	3572	1176	1
29	3530	1254	1
30	3500	1344	1
31	3488	1452	1
32	3386	1530	1
33	3302	1596	1
34	3212	1728	1
35	3152	1884	1
36	3140	2016	1
37	3140	2142	1
38	2978	2226	1
39	2780	2382	1
40	2666	2586	1
41	2606	2772	1
42	2612	3030	1
43	2636	3228	1
44	3710	4206	1
45	4370	4566	1
46	5174	4098	1
47	4694	2994	1
48	3794	3528	1
	ID=121330_2_1
	LM=49
0	1456	824	1
1	1462	802	1
2	1462	764	1
3	1460	710	1
4	1454	666	1
5	1432	622	1
6	1394	576	1
7	1364	558	1
8	1352	530	1
9	1348	502	1
10	1340	472	1
11	1326	448	1
12	1308	430	1
13	1288	414	1
14	1278	404	1
15	1270	384	1
16	1260	366	1
17	1250	358	1
18	1238	352	1
19	1226	344	1
20	1216	330	1
21	1200	320	1
22	1180	298	1
23	1150	328	1
24	1124	338	1
25	1104	368	1
26	1088	384	1
27	1074	394	1
28	1064	410	1
29	1058	426	1
30	1050	450	1
31	1046	470	1
32	1026	490	1
33	1002	510	1
34	978	548	1
35	972	582	1
36	970	610	1
37	968	642	1
38	934	668	1
39	894	700	1
40	858	752	1
41	842	804	1
42	832	870	1
43	836	960	1
44	1192	1234	1
45	1364	1342	1
46	1600	1202	1
47	1402	854	1
48	1158	1018	1
	ID=121330_2_3
	LM=49
0	1372	748	1
1	1388	730	1
2	1386	684	1
3	1388	618	1
4	1372	564	1
5	1354	522	1
6	1318	482	1
7	1266	454	1
8	1268	430	1
9	1266	406	1
10	1258	378	1
11	1248	352	1
12	1228	312	1
13	1196	294	1
14	1198	278	1
15	1190	250	1
16	1180	228	1
17	1174	218	1
18	1154	204	1
19	1144	198	1
20	1128	176	1
21	1114	164	1
22	1082	136	1
23	1060	166	1
24	1026	184	1
25	1008	216	1
26	988	230	1
27	974	244	1
28	958	266	1
29	946	288	1
30	940	314	1
31	938	344	1
32	910	362	1
33	882	390	1
34	860	424	1
35	850	458	1
36	840	504	1
37	842	562	1
38	792	592	1
39	750	636	1
40	714	690	1
41	702	748	1
42	702	820	1
43	708	930	1
44	1088	1202	1
45	1284	1326	1
46	1548	1134	1
47	1324	784	1
48	1084	988	1
	ID=121330_A
	LM=49
0	4928	2820	1
1	4970	2772	1
2	4970	2712	1
3	4988	2610	1
4	4952	2400	1
5	4970	2304	1
6	4826	2166	1
7	4688	2076	1
8	4688	2004	1
9	4718	1944	1
10	4670	1836	1
11	4682	1758	1
12	4592	1686	1
13	4508	1614	1
14	4514	1602	1
15	4526	1572	1
16	4496	1536	1
17	4496	1500	1
18	4466	1470	1
19	4388	1422	1
20	4376	1380	1
21	4328	1338	1
22	4262	1272	1
23	4166	1332	1
24	4076	1362	1
25	4052	1428	1
26	3998	1446	1
27	3920	1470	1
28	3908	1512	1
29	3866	1566	1
30	3854	1626	1
31	3830	1668	1
32	3728	1716	1
33	3578	1812	1
34	3554	1920	1
35	3470	2076	1
36	3500	2124	1
37	3476	2184	1
38	3230	2286	1
39	3014	2454	1
40	3044	2592	1
41	2966	2862	1
42	3008	2958	1
43	3002	3114	1
44	4034	4158	1
45	4538	4404	1
46	5264	3912	1
47	4832	2880	1
48	3998	3474	1
	ID=121331_X
	LM=49
0	4484	2786	1
1	4532	2702	1
2	4568	2600	1
3	4592	2456	1
4	4580	2252	1
5	4526	2090	1
6	4430	1964	1
7	4316	1844	1
8	4310	1742	1
9	4298	1646	1
10	4262	1532	1
11	4238	1442	1
12	4202	1382	1
13	4130	1322	1
14	4136	1286	1
15	4124	1214	1
16	4088	1136	1
17	4040	1094	1
18	4016	1070	1
19	3992	1058	1
20	3956	992	1
21	3896	938	1
22	3824	836	1
23	3716	956	1
24	3596	1004	1
25	3554	1106	1
26	3500	1142	1
27	3458	1172	1
28	3410	1208	1
29	3380	1280	1
30	3344	1346	1
31	3344	1448	1
32	3254	1496	1
33	3164	1550	1
34	3116	1622	1
35	3050	1748	1
36	3008	1856	1
37	3002	2036	1
38	2864	2102	1
39	2666	2258	1
40	2546	2390	1
41	2486	2558	1
42	2456	2762	1
43	2474	3026	1
44	3374	3950	1
45	4202	4484	1
46	4946	4034	1
47	4262	2990	1
48	3602	3350	1
	ID=121335_2_1
	LM=49
0	1290	780	1
1	1306	760	1
2	1298	728	1
3	1316	690	1
4	1300	648	1
5	1308	618	1
6	1262	578	1
7	1202	552	1
8	1196	528	1
9	1198	500	1
10	1186	484	1
11	1186	464	1
12	1154	444	1
13	1126	430	1
14	1124	416	1
15	1118	400	1
16	1110	388	1
17	1100	380	1
18	1088	376	1
19	1076	374	1
20	1072	358	1
21	1056	346	1
22	1038	326	1
23	1018	348	1
24	980	360	1
25	978	386	1
26	960	394	1
27	942	406	1
28	936	424	1
29	920	434	1
30	922	450	1
31	916	466	1
32	878	482	1
33	834	512	1
34	838	532	1
35	822	564	1
36	822	594	1
37	822	626	1
38	748	670	1
39	708	710	1
40	708	752	1
41	686	804	1
42	698	858	1
43	700	912	1
44	1050	1206	1
45	1192	1290	1
46	1458	1122	1
47	1258	808	1
48	1026	970	1
	ID=121335_B
	LM=49
0	1223	484	1
1	1245	458	1
2	1235	432	1
3	1247	400	1
4	1233	360	1
5	1235	332	1
6	1201	290	1
7	1161	266	1
8	1157	248	1
9	1159	218	1
10	1149	202	1
11	1149	182	1
12	1127	164	1
13	1101	146	1
14	1099	136	1
15	1093	124	1
16	1085	108	1
17	1073	100	1
18	1067	94	1
19	1059	90	1
20	1051	80	1
21	1043	70	1
22	1025	50	1
23	1003	66	1
24	981	78	1
25	969	94	1
26	955	98	1
27	937	104	1
28	925	114	1
29	915	124	1
30	909	138	1
31	907	156	1
32	883	164	1
33	825	202	1
34	819	226	1
35	795	252	1
36	801	294	1
37	793	320	1
38	749	340	1
39	677	410	1
40	681	432	1
41	661	494	1
42	669	534	1
43	673	590	1
44	971	878	1
45	1121	956	1
46	1353	830	1
47	1205	510	1
48	975	664	1
	ID=121338_2_1
	LM=49
0	1296	578	1
1	1320	564	1
2	1316	532	1
3	1328	498	1
4	1318	448	1
5	1318	408	1
6	1268	352	1
7	1230	338	1
8	1230	314	1
9	1224	286	1
10	1218	262	1
11	1204	240	1
12	1194	230	1
13	1170	220	1
14	1172	206	1
15	1168	188	1
16	1162	176	1
17	1152	160	1
18	1142	154	1
19	1126	148	1
20	1118	132	1
21	1106	120	1
22	1094	104	1
23	1066	124	1
24	1044	134	1
25	1034	154	1
26	1018	160	1
27	1000	168	1
28	982	188	1
29	972	206	1
30	966	222	1
31	962	248	1
32	936	260	1
33	904	280	1
34	890	306	1
35	878	334	1
36	878	360	1
37	872	376	1
38	822	396	1
39	750	474	1
40	748	522	1
41	732	574	1
42	742	614	1
43	734	680	1
44	1058	964	1
45	1228	1044	1
46	1434	890	1
47	1260	606	1
48	1038	758	1
	ID=121338_A
	LM=49
0	1450	812	1
1	1466	790	1
2	1462	752	1
3	1474	702	1
4	1454	656	1
5	1464	622	1
6	1412	576	1
7	1366	556	1
8	1346	530	1
9	1360	506	1
10	1338	478	1
11	1342	456	1
12	1306	438	1
13	1276	424	1
14	1272	412	1
15	1270	400	1
16	1264	388	1
17	1250	378	1
18	1232	368	1
19	1218	364	1
20	1212	352	1
21	1194	344	1
22	1174	328	1
23	1154	348	1
24	1130	360	1
25	1124	382	1
26	1096	390	1
27	1076	408	1
28	1072	428	1
29	1062	442	1
30	1064	454	1
31	1062	468	1
32	1028	484	1
33	974	518	1
34	980	554	1
35	956	586	1
36	972	610	1
37	962	640	1
38	924	658	1
39	838	744	1
40	846	774	1
41	828	866	1
42	840	898	1
43	838	972	1
44	1212	1274	1
45	1376	1382	1
46	1616	1204	1
47	1408	840	1
48	1190	1018	1
	ID=121340_1
	LM=49
0	4870	2412	1
1	4876	2352	1
2	4882	2262	1
3	4888	2112	1
4	4870	1986	1
5	4816	1890	1
6	4744	1800	1
7	4612	1704	1
8	4618	1662	1
9	4618	1566	1
10	4594	1488	1
11	4570	1416	1
12	4534	1368	1
13	4468	1308	1
14	4450	1260	1
15	4432	1224	1
16	4420	1188	1
17	4396	1158	1
18	4372	1140	1
19	4342	1122	1
20	4318	1062	1
21	4294	1026	1
22	4246	954	1
23	4126	1038	1
24	4060	1062	1
25	4036	1134	1
26	3976	1158	1
27	3940	1176	1
28	3892	1206	1
29	3862	1260	1
30	3832	1308	1
31	3820	1362	1
32	3772	1410	1
33	3712	1452	1
34	3646	1506	1
35	3568	1602	1
36	3526	1728	1
37	3502	1872	1
38	3412	1908	1
39	3238	2064	1
40	3172	2184	1
41	3106	2370	1
42	3082	2514	1
43	3064	2730	1
44	3952	3570	1
45	4564	4062	1
46	5200	3528	1
47	4780	2586	1
48	3976	3030	1
	ID=121341_2_6
	LM=49
0	4610	2812	1
1	4670	2704	1
2	4652	2626	1
3	4676	2488	1
4	4664	2338	1
5	4634	2170	1
6	4520	1990	1
7	4358	1870	1
8	4322	1780	1
9	4304	1684	1
10	4274	1594	1
11	4244	1528	1
12	4208	1468	1
13	4142	1408	1
14	4100	1378	1
15	4094	1336	1
16	4082	1294	1
17	4058	1270	1
18	4010	1222	1
19	3974	1192	1
20	3920	1132	1
21	3878	1090	1
22	3812	1036	1
23	3728	1114	1
24	3650	1144	1
25	3578	1222	1
26	3512	1264	1
27	3458	1294	1
28	3404	1354	1
29	3374	1420	1
30	3350	1474	1
31	3338	1528	1
32	3266	1570	1
33	3200	1618	1
34	3128	1702	1
35	3056	1810	1
36	3026	1936	1
37	2996	2116	1
38	2888	2164	1
39	2660	2362	1
40	2540	2602	1
41	2492	2872	1
42	2492	2998	1
43	2498	3124	1
44	3548	4162	1
45	4304	4558	1
46	5132	4102	1
47	4388	2932	1
48	3620	3496	1
	ID=121342_2_3
	LM=49
0	1282	866	1
1	1306	836	1
2	1300	800	1
3	1308	762	1
4	1292	712	1
5	1286	672	1
6	1240	620	1
7	1206	598	1
8	1196	576	1
9	1198	556	1
10	1190	526	1
11	1180	500	1
12	1166	478	1
13	1142	454	1
14	1140	446	1
15	1136	434	1
16	1128	418	1
17	1120	402	1
18	1108	392	1
19	1096	388	1
20	1080	372	1
21	1068	360	1
22	1048	344	1
23	1016	366	1
24	996	374	1
25	988	394	1
26	962	406	1
27	942	414	1
28	932	430	1
29	922	442	1
30	914	462	1
31	908	490	1
32	884	506	1
33	834	554	1
34	834	578	1
35	822	592	1
36	814	632	1
37	806	684	1
38	756	722	1
39	706	780	1
40	698	814	1
41	672	856	1
42	682	922	1
43	674	976	1
44	1000	1252	1
45	1190	1394	1
46	1450	1216	1
47	1248	916	1
48	1000	1062	1
	ID=121342_2_4
	LM=49
0	1304	800	1
1	1320	782	1
2	1316	746	1
3	1320	708	1
4	1312	672	1
5	1302	638	1
6	1272	580	1
7	1230	548	1
8	1222	522	1
9	1220	496	1
10	1214	468	1
11	1200	442	1
12	1190	424	1
13	1170	404	1
14	1166	392	1
15	1160	374	1
16	1154	358	1
17	1142	344	1
18	1134	336	1
19	1122	326	1
20	1108	306	1
21	1094	294	1
22	1062	260	1
23	1024	298	1
24	1000	318	1
25	998	350	1
26	978	362	1
27	964	376	1
28	954	392	1
29	946	408	1
30	940	430	1
31	940	450	1
32	920	472	1
33	894	494	1
34	876	532	1
35	862	574	1
36	862	606	1
37	864	638	1
38	822	670	1
39	772	728	1
40	756	776	1
41	750	832	1
42	750	886	1
43	760	938	1
44	1052	1168	1
45	1254	1288	1
46	1454	1144	1
47	1262	830	1
48	1050	990	1
	ID=121342_2_8
	LM=49
0	1396	814	1
1	1410	794	1
2	1408	770	1
3	1410	732	1
4	1406	682	1
5	1390	634	1
6	1356	586	1
7	1300	548	1
8	1296	528	1
9	1290	506	1
10	1282	484	1
11	1272	458	1
12	1256	436	1
13	1238	416	1
14	1230	402	1
15	1218	378	1
16	1208	366	1
17	1198	352	1
18	1190	348	1
19	1182	344	1
20	1170	324	1
21	1152	310	1
22	1136	290	1
23	1104	322	1
24	1080	338	1
25	1070	368	1
26	1054	382	1
27	1040	394	1
28	1032	408	1
29	1024	432	1
30	1016	458	1
31	1016	480	1
32	996	498	1
33	976	514	1
34	954	544	1
35	940	580	1
36	936	620	1
37	942	662	1
38	910	686	1
39	856	732	1
40	832	784	1
41	816	844	1
42	818	904	1
43	828	968	1
44	1158	1204	1
45	1362	1324	1
46	1562	1148	1
47	1346	852	1
48	1156	1016	1
	ID=121344_A
	LM=49
0	1415	814	1
1	1427	802	1
2	1429	772	1
3	1433	718	1
4	1425	672	1
5	1417	640	1
6	1365	592	1
7	1319	572	1
8	1317	556	1
9	1311	528	1
10	1303	510	1
11	1291	494	1
12	1275	470	1
13	1249	450	1
14	1247	440	1
15	1243	426	1
16	1237	416	1
17	1231	404	1
18	1219	396	1
19	1203	388	1
20	1189	370	1
21	1175	360	1
22	1159	336	1
23	1135	368	1
24	1115	384	1
25	1105	402	1
26	1075	420	1
27	1059	438	1
28	1051	462	1
29	1045	476	1
30	1039	494	1
31	1043	504	1
32	1015	524	1
33	981	556	1
34	975	580	1
35	959	606	1
36	961	646	1
37	961	670	1
38	911	702	1
39	847	778	1
40	841	812	1
41	833	858	1
42	841	928	1
43	849	972	1
44	1151	1206	1
45	1379	1324	1
46	1551	1150	1
47	1351	872	1
48	1165	1010	1
	ID=121344_B
	LM=49
0	1388	754	1
1	1414	730	1
2	1414	696	1
3	1420	648	1
4	1414	596	1
5	1396	550	1
6	1362	504	1
7	1310	474	1
8	1312	454	1
9	1318	424	1
10	1312	396	1
11	1302	364	1
12	1284	336	1
13	1256	312	1
14	1254	292	1
15	1248	270	1
16	1238	252	1
17	1230	238	1
18	1220	228	1
19	1202	220	1
20	1194	200	1
21	1182	186	1
22	1160	164	1
23	1126	190	1
24	1100	202	1
25	1082	236	1
26	1060	248	1
27	1042	264	1
28	1028	284	1
29	1014	304	1
30	1002	340	1
31	1006	360	1
32	986	374	1
33	952	406	1
34	932	440	1
35	920	474	1
36	910	508	1
37	914	548	1
38	872	576	1
39	838	614	1
40	804	668	1
41	780	732	1
42	782	790	1
43	788	874	1
44	1106	1168	1
45	1334	1288	1
46	1560	1134	1
47	1358	786	1
48	1120	934	1
	ID=121344_C
	LM=49
0	1260	670	1
1	1286	646	1
2	1276	630	1
3	1306	600	1
4	1284	564	1
5	1336	492	1
6	1244	410	1
7	1186	400	1
8	1180	364	1
9	1202	328	1
10	1168	306	1
11	1180	282	1
12	1164	272	1
13	1150	262	1
14	1150	244	1
15	1160	228	1
16	1150	208	1
17	1160	190	1
18	1130	160	1
19	1104	154	1
20	1096	136	1
21	1074	124	1
22	1054	106	1
23	1020	124	1
24	984	134	1
25	972	168	1
26	946	182	1
27	948	202	1
28	920	216	1
29	922	232	1
30	904	244	1
31	918	264	1
32	908	288	1
33	872	300	1
34	868	340	1
35	822	382	1
36	836	428	1
37	822	464	1
38	790	488	1
39	682	622	1
40	714	658	1
41	688	754	1
42	724	794	1
43	716	846	1
44	1026	1096	1
45	1190	1210	1
46	1414	1066	1
47	1222	702	1
48	1014	872	1
	ID=OUT_MARG
	LM=49
0	1299	752	1
1	1327	744	1
2	1331	710	1
3	1333	668	1
4	1323	620	1
5	1313	584	1
6	1271	520	1
7	1229	482	1
8	1231	464	1
9	1227	436	1
10	1217	404	1
11	1203	374	1
12	1187	358	1
13	1163	344	1
14	1155	330	1
15	1151	316	1
16	1143	300	1
17	1137	284	1
18	1123	276	1
19	1105	270	1
20	1087	246	1
21	1063	232	1
22	1041	192	1
23	1001	238	1
24	969	252	1
25	955	280	1
26	939	290	1
27	927	300	1
28	913	314	1
29	895	338	1
30	891	354	1
31	889	370	1
32	863	388	1
33	821	412	1
34	801	440	1
35	787	478	1
36	777	508	1
37	779	536	1
38	737	562	1
39	675	630	1
40	639	704	1
41	621	768	1
42	623	812	1
43	629	878	1
44	985	1224	1
45	1135	1342	1
46	1443	1164	1
47	1267	782	1
48	975	992	1
	ID=OUT_CIP
	LM=49
0	1368	834	1
1	1384	806	1
2	1382	768	1
3	1402	736	1
4	1374	686	1
5	1382	646	1
6	1334	606	1
7	1270	586	1
8	1264	568	1
9	1274	540	1
10	1256	514	1
11	1258	484	1
12	1226	464	1
13	1198	454	1
14	1196	438	1
15	1192	422	1
16	1182	410	1
17	1174	396	1
18	1160	388	1
19	1142	382	1
20	1132	366	1
21	1116	358	1
22	1098	334	1
23	1074	364	1
24	1038	384	1
25	1030	412	1
26	1012	424	1
27	990	442	1
28	990	462	1
29	978	472	1
30	982	488	1
31	982	506	1
32	954	518	1
33	892	568	1
34	902	588	1
35	882	644	1
36	890	660	1
37	896	678	1
38	824	726	1
39	774	788	1
40	782	824	1
41	760	892	1
42	788	936	1
43	792	986	1
44	1164	1246	1
45	1346	1334	1
46	1510	1172	1
47	1328	868	1
48	1140	1008	1
	ID=121321_1
	LM=49
0	4348	2496	1
1	4420	2406	1
2	4396	2328	1
3	4408	2148	1
4	4348	2028	1
5	4348	1920	1
6	4216	1794	1
7	4036	1692	1
8	3994	1644	1
9	3994	1554	1
10	3976	1512	1
11	3958	1446	1
12	3880	1362	1
13	3766	1290	1
14	3748	1266	1
15	3736	1236	1
16	3724	1200	1
17	3694	1170	1
18	3664	1140	1
19	3604	1122	1
20	3580	1086	1
21	3526	1044	1
22	3442	942	1
23	3370	1074	1
24	3304	1092	1
25	3274	1182	1
26	3196	1200	1
27	3118	1230	1
28	3106	1290	1
29	3070	1308	1
30	3070	1368	1
31	3052	1434	1
32	2926	1500	1
33	2812	1614	1
34	2812	1710	1
35	2740	1788	1
36	2764	1938	1
37	2734	2064	1
38	2662	2130	1
39	2404	2394	1
40	2416	2502	1
41	2338	2658	1
42	2392	2880	1
43	2380	3030	1
44	3622	3960	1
45	4216	4242	1
46	4918	3576	1
47	4150	2730	1
48	3538	3246	1
	ID=121321_2_2
	LM=49
0	4244	2682	1
1	4292	2610	1
2	4292	2526	1
3	4346	2316	1
4	4298	2184	1
5	4304	2112	1
6	4184	1944	1
7	4046	1860	1
8	4034	1794	1
9	4052	1668	1
10	4040	1596	1
11	4016	1518	1
12	3962	1428	1
13	3872	1380	1
14	3854	1314	1
15	3842	1260	1
16	3830	1224	1
17	3806	1182	1
18	3776	1158	1
19	3728	1134	1
20	3686	1068	1
21	3644	1014	1
22	3584	936	1
23	3458	1032	1
24	3356	1086	1
25	3356	1170	1
26	3284	1200	1
27	3212	1260	1
28	3182	1302	1
29	3158	1356	1
30	3146	1404	1
31	3140	1464	1
32	3002	1536	1
33	2882	1662	1
34	2864	1728	1
35	2822	1794	1
36	2816	1914	1
37	2822	2034	1
38	2732	2082	1
39	2576	2160	1
40	2420	2406	1
41	2348	2598	1
42	2372	2706	1
43	2372	2916	1
44	3308	3720	1
45	3902	4152	1
46	4556	3696	1
47	4076	2838	1
48	3374	3228	1
	ID=121321_2
	LM=49
0	1346	806	1
1	1352	784	1
2	1346	762	1
3	1350	702	1
4	1340	666	1
5	1330	640	1
6	1300	602	1
7	1260	572	1
8	1250	554	1
9	1250	532	1
10	1242	506	1
11	1230	476	1
12	1218	454	1
13	1196	436	1
14	1184	416	1
15	1178	402	1
16	1170	392	1
17	1162	382	1
18	1156	374	1
19	1142	372	1
20	1132	354	1
21	1122	346	1
22	1094	320	1
23	1068	354	1
24	1050	368	1
25	1040	390	1
26	1022	404	1
27	1004	416	1
28	994	434	1
29	988	452	1
30	982	470	1
31	982	492	1
32	954	504	1
33	936	522	1
34	924	548	1
35	910	578	1
36	902	612	1
37	912	654	1
38	870	678	1
39	832	710	1
40	804	754	1
41	786	814	1
42	788	870	1
43	798	934	1
44	1094	1168	1
45	1286	1288	1
46	1488	1134	1
47	1278	852	1
48	1114	988	1
	ID=121322_2_1
	LM=49
0	1380	766	1
1	1398	746	1
2	1394	720	1
3	1408	672	1
4	1390	616	1
5	1394	588	1
6	1344	530	1
7	1304	512	1
8	1298	492	1
9	1304	464	1
10	1294	440	1
11	1290	418	1
12	1266	396	1
13	1246	374	1
14	1244	364	1
15	1238	346	1
16	1232	332	1
17	1224	324	1
18	1206	312	1
19	1188	306	1
20	1180	288	1
21	1166	278	1
22	1146	260	1
23	1122	284	1
24	1102	292	1
25	1088	316	1
26	1072	326	1
27	1054	334	1
28	1042	348	1
29	1030	366	1
30	1026	386	1
31	1018	416	1
32	996	426	1
33	984	442	1
34	956	472	1
35	950	494	1
36	936	532	1
37	938	568	1
38	894	586	1
39	812	668	1
40	806	716	1
41	790	782	1
42	796	822	1
43	796	880	1
44	1104	1176	1
45	1318	1290	1
46	1536	1124	1
47	1332	804	1
48	1132	954	1
	ID=121322_A
	LM=49
0	1378	818	1
1	1402	802	1
2	1410	760	1
3	1422	708	1
4	1402	646	1
5	1398	620	1
6	1354	574	1
7	1318	556	1
8	1306	522	1
[truncated: 3,101 more rows]

## Sheet: LM_DNA_sequenced specimens
	LM=49
0	1341	797	1	0	1
1	1351	783	1	1	2
2	1355	749	1	2	3
3	1355	717	1	3	4
4	1343	661	1	4	5
5	1329	625	1	5	6
6	1291	581	1	6	7
7	1247	555	1	7	8
8	1247	533	1	8	9
9	1247	509	1	9	10
10	1239	477	1	10	11
11	1227	457	1	11	12
12	1203	425	1	12	13
13	1181	403	1	13	14
14	1181	389	1	14	15
15	1177	373	1	15	16
16	1167	361	1	16	17
17	1153	345	1	17	18
18	1145	337	1	18	19
19	1133	333	1	19	20
20	1117	309	1	20	21
21	1099	297	1	21	22
22	1085	285	1	22	23
23	1055	307	1	23	24
24	1031	319	1	24	25
25	1019	345	1	25	26
26	1005	355	1	26	27
27	985	363	1	27	28
28	973	383	1	28	29
29	959	405	1	29	30
30	953	429	1	30	31
31	951	455	1	31	32
32	919	481	1	32	33
33	899	501	1	33	34
34	881	529	1	34	35
35	867	573	1	35	36
36	867	609	1	36	37
37	871	651	1	37	38
38	833	681	1	38	39
39	793	725	1	39	40
40	769	769	1	40	41
41	759	819	1	41	42
42	757	871	1	42	43
43	765	935	1	43	44
44	1117	1185	1	44	45
45	1291	1283	1	45	46
46	1471	1145	1	46	47
47	1295	833	1	47	48
48	1099	965	1	48	49
	ID=113674_A
	LM=49
0	4578	2300	1	0	1
1	4602	2256	1	1	2
2	4586	2184	1	2	3
3	4602	2076	1	3	4
4	4554	1964	1	4	5
5	4530	1860	1	5	6
6	4426	1772	1	6	7
7	4334	1732	1	7	8
8	4318	1684	1	8	9
9	4314	1640	1	9	10
10	4294	1600	1	10	11
11	4282	1560	1	11	12
12	4242	1504	1	12	13
13	4138	1456	1	13	14
14	4134	1444	1	14	15
15	4130	1420	1	15	16
16	4118	1404	1	16	17
17	4106	1388	1	17	18
18	4094	1376	1	18	19
19	4058	1356	1	19	20
20	4038	1320	1	22	23
21	4014	1292	1	23	24
22	3974	1236	1	24	25
23	3914	1300	1	25	26
24	3874	1324	1	26	27
25	3862	1372	1	27	28
26	3814	1384	1	28	29
27	3778	1396	1	29	30
28	3754	1420	1	30	31
29	3722	1452	1	31	32
30	3702	1496	1	32	33
31	3694	1536	1	33	34
32	3610	1584	1	34	35
33	3530	1652	1	35	36
34	3510	1708	1	36	37
35	3486	1756	1	37	38
36	3470	1824	1	38	39
37	3466	1880	1	39	40
38	3322	1940	1	40	41
39	3150	2040	1	41	42
40	3146	2120	1	42	43
41	3066	2280	1	43	44
42	3082	2400	1	44	45
43	3058	2536	1	45	46
44	3850	3256	1	46	47
45	4342	3660	1	47	48
46	4890	3224	1	48	49
47	4406	2452	1	49	50
48	3858	2796	1	50	51
	ID=121321_2_1
	LM=49
0	4248	2432	1	0	1
1	4324	2336	1	1	2
2	4308	2256	1	2	3
3	4328	2172	1	3	4
4	4296	2036	1	4	5
5	4284	1944	1	5	6
6	4188	1840	1	6	7
7	4104	1800	1	7	8
8	4084	1760	1	8	9
9	4084	1696	1	9	10
10	4060	1640	1	10	11
11	4036	1584	1	11	12
12	3980	1528	1	12	13
13	3916	1512	1	13	14
14	3912	1488	1	18	19
15	3904	1464	1	19	20
16	3888	1444	1	20	21
17	3872	1424	1	21	22
18	3852	1404	1	22	23
19	3828	1384	1	23	24
20	3800	1340	1	24	25
21	3780	1316	1	25	26
22	3728	1244	1	26	27
23	3680	1320	1	27	28
24	3624	1360	1	28	29
25	3604	1416	1	29	30
26	3552	1432	1	30	31
27	3520	1452	1	31	32
28	3488	1480	1	32	33
29	3472	1516	1	33	34
30	3464	1556	1	34	35
31	3444	1588	1	35	36
32	3368	1620	1	36	37
33	3296	1668	1	37	38
34	3252	1756	1	38	39
35	3220	1836	1	39	40
36	3192	1956	1	40	41
37	3208	1988	1	41	42
38	3024	2040	1	42	43
39	2944	2104	1	43	44
40	2884	2228	1	44	45
41	2840	2368	1	45	46
42	2860	2480	1	46	47
43	2832	2596	1	47	48
44	3560	3300	1	48	49
45	4068	3632	1	49	50
46	4604	3276	1	50	51
47	4100	2556	1	51	52
48	3616	2832	1	52	53
	ID=121321_3
	LM=49
0	1305	836	1	0	1
1	1313	824	1	1	2
2	1309	776	1	2	3
3	1315	726	1	3	4
4	1289	700	1	4	5
5	1275	668	1	5	6
6	1233	632	1	6	7
7	1203	626	1	7	8
8	1201	604	1	8	9
9	1197	578	1	9	10
10	1185	558	1	10	11
11	1171	540	1	11	12
12	1157	526	1	12	13
13	1137	518	1	13	14
14	1135	502	1	14	15
15	1129	494	1	15	16
16	1119	486	1	16	17
17	1111	480	1	17	18
18	1103	474	1	18	19
19	1099	472	1	19	20
20	1091	462	1	20	21
21	1085	456	1	21	22
22	1071	446	1	22	23
23	1057	456	1	23	24
24	1041	462	1	24	25
25	1027	478	1	25	26
26	1009	484	1	26	27
27	991	494	1	27	28
28	979	510	1	28	29
29	967	528	1	29	30
30	963	546	1	30	31
31	961	564	1	31	32
32	943	578	1	32	33
33	923	590	1	33	34
34	917	608	1	34	35
35	897	636	1	35	36
36	893	666	1	36	37
37	893	698	1	37	38
38	857	720	1	38	39
39	805	770	1	39	40
40	791	810	1	40	41
41	769	858	1	41	42
42	769	894	1	42	43
43	771	976	1	43	44
44	1067	1230	1	44	45
45	1243	1338	1	45	46
46	1463	1160	1	46	47
47	1281	872	1	47	48
48	1085	1024	1	48	49
	ID=121322_2_2
	LM=49
0	4098	2598	1	0	1
1	4104	2562	1	1	2
2	4122	2466	1	2	3
3	4128	2352	1	3	4
4	4098	2196	1	4	5
5	4062	2124	1	5	6
6	3972	1998	1	6	7
7	3870	1926	1	7	8
8	3858	1860	1	8	9
9	3852	1806	1	9	10
10	3834	1734	1	10	11
11	3804	1668	1	11	12
12	3756	1608	1	12	13
13	3702	1560	1	13	14
14	3690	1506	1	14	15
15	3672	1464	1	15	16
16	3636	1410	1	16	17
17	3618	1392	1	17	18
18	3594	1374	1	18	19
19	3570	1362	1	19	20
20	3540	1314	1	20	21
21	3510	1296	1	21	22
22	3462	1248	1	22	23
23	3378	1296	1	23	24
24	3336	1320	1	24	25
25	3288	1380	1	25	26
26	3258	1416	1	26	27
27	3198	1440	1	27	28
28	3150	1476	1	28	29
29	3120	1530	1	29	30
30	3096	1584	1	30	31
31	3090	1632	1	31	32
32	3024	1680	1	32	33
33	2964	1722	1	33	34
34	2916	1776	1	34	35
35	2856	1854	1	35	36
36	2808	1962	1	36	37
37	2796	2142	1	37	38
38	2736	2214	1	38	39
39	2610	2310	1	39	40
40	2478	2454	1	40	41
41	2412	2646	1	41	42
42	2406	2868	1	42	43
43	2418	3054	1	43	44
44	3276	3768	1	44	45
45	3852	4224	1	45	46
46	4542	3756	1	46	47
47	3990	2838	1	47	48
48	3372	3252	1	48	49
	ID=121322_2_3
	LM=49
0	4552	2584	1	0	1
1	4656	2496	1	1	2
2	4656	2336	1	2	3
3	4736	2128	1	3	4
4	4688	2000	1	4	5
5	4736	1880	1	5	6
6	4560	1616	1	6	7
7	4352	1456	1	7	8
8	4352	1392	1	8	9
9	4352	1288	1	9	10
10	4336	1208	1	10	11
11	4312	1136	1	11	12
12	4232	1008	1	12	13
13	4120	928	1	13	14
14	4144	872	1	14	15
15	4144	816	1	15	16
16	4128	752	1	16	17
17	4096	688	1	17	18
18	4064	648	1	18	19
19	4000	600	1	19	20
20	3944	512	1	20	21
21	3880	464	1	21	22
22	3808	360	1	22	23
23	3680	472	1	23	24
24	3560	512	1	24	25
25	3520	624	1	25	26
26	3440	656	1	26	27
27	3368	696	1	27	28
28	3312	768	1	28	29
29	3272	848	1	29	30
30	3240	920	1	30	31
31	3240	992	1	31	32
32	3112	1040	1	32	33
33	2896	1184	1	33	34
34	2872	1312	1	34	35
35	2800	1408	1	35	36
36	2816	1528	1	36	37
37	2792	1664	1	37	38
38	2496	1800	1	38	39
39	2288	1984	1	39	40
40	2224	2240	1	40	41
41	2168	2328	1	41	42
42	2176	2608	1	42	43
43	2160	2816	1	43	44
44	3384	3976	1	44	45
45	4248	4528	1	45	46
46	5104	3976	1	46	47
47	4456	2664	1	47	48
48	3440	3256	1	48	49
	ID=121322_2_4
	LM=49
0	1398	834	1	0	1
1	1414	804	1	1	2
2	1416	754	1	5	6
3	1412	696	1	6	7
4	1394	636	1	7	8
5	1370	602	1	8	9
6	1332	566	1	9	10
7	1302	556	1	10	11
8	1306	526	1	11	12
9	1302	490	1	12	13
10	1296	462	1	13	14
11	1276	430	1	14	15
12	1254	408	1	15	16
13	1234	392	1	16	17
14	1236	376	1	17	18
15	1230	352	1	18	19
16	1218	334	1	19	20
17	1208	316	1	20	21
18	1198	306	1	21	22
19	1180	296	1	22	23
20	1168	264	1	23	24
21	1148	248	1	24	25
22	1116	198	1	25	26
23	1064	258	1	26	27
24	1030	288	1	27	28
25	1022	336	1	28	29
26	1002	350	1	29	30
27	986	370	1	30	31
28	976	390	1	31	32
29	970	416	1	32	33
30	968	436	1	33	34
31	964	454	1	34	35
32	930	478	1	35	36
33	904	512	1	36	37
34	886	548	1	37	38
35	878	598	1	38	39
36	874	640	1	39	40
37	880	676	1	40	41
38	840	706	1	41	42
39	776	800	1	44	45
40	758	856	1	45	46
41	756	900	1	46	47
42	764	942	1	47	48
43	760	1006	1	48	49
44	1156	1284	1	49	50
45	1366	1382	1	50	51
46	1562	1182	1	51	52
47	1328	878	1	52	53
48	1138	1044	1	53	54
	ID=121324_1
	LM=49
0	5104	2574	1	0	1
1	5158	2496	1	1	2
2	5158	2304	1	2	3
3	5134	2094	1	3	4
4	5074	1890	1	4	5
5	5026	1794	1	5	6
6	4870	1644	1	6	7
7	4756	1608	1	7	8
8	4750	1524	1	8	9
9	4738	1410	1	9	10
10	4702	1302	1	10	11
11	4666	1224	1	11	12
12	4600	1146	1	12	13
13	4522	1098	1	13	14
14	4510	1062	1	14	15
15	4492	1014	1	15	16
16	4468	972	1	16	17
17	4432	930	1	17	18
18	4390	900	1	18	19
19	4348	882	1	19	20
20	4312	828	1	20	21
21	4264	780	1	21	22
22	4198	714	1	22	23
23	4114	798	1	23	24
24	4042	840	1	24	25
25	4000	930	1	25	26
26	3940	960	1	26	27
27	3886	984	1	27	28
28	3832	1044	1	28	29
29	3802	1104	1	29	30
30	3778	1170	1	30	31
31	3772	1230	1	31	32
32	3658	1260	1	32	33
33	3508	1398	1	33	34
34	3442	1530	1	34	35
35	3394	1656	1	35	36
36	3364	1770	1	36	37
37	3352	1908	1	37	38
38	3154	2004	1	38	39
39	3004	2178	1	39	40
40	2890	2370	1	40	41
41	2854	2562	1	41	42
42	2824	2754	1	42	43
43	2818	3054	1	43	44
44	3982	4032	1	44	45
45	4636	4434	1	45	46
46	5524	3846	1	46	47
47	4972	2718	1	47	48
48	4078	3330	1	48	49
	ID=121328a_3
	LM=49
0	4870	2384	1	0	1
1	4936	2312	1	1	2
2	4924	2222	1	2	3
3	4960	2090	1	3	4
4	4954	1934	1	4	5
5	4882	1706	1	5	6
6	4732	1532	1	6	7
7	4588	1460	1	7	8
8	4588	1370	1	8	9
9	4576	1298	1	9	10
10	4546	1196	1	10	11
11	4504	1106	1	11	12
12	4444	1016	1	12	13
13	4354	932	1	13	14
14	4336	884	1	14	15
15	4324	854	1	15	16
16	4312	812	1	16	17
17	4270	782	1	17	18
18	4228	746	1	18	19
19	4186	722	1	19	20
20	4162	656	1	20	21
21	4108	608	1	21	22
22	4042	536	1	22	23
23	3934	626	1	23	24
24	3850	680	1	24	25
25	3814	758	1	25	26
26	3760	806	1	26	27
27	3694	842	1	27	28
28	3640	896	1	28	29
29	3604	950	1	29	30
30	3586	1028	1	30	31
31	3580	1088	1	31	32
32	3484	1148	1	32	33
33	3406	1208	1	33	34
34	3298	1412	1	34	35
35	3262	1502	1	35	36
36	3256	1592	1	36	37
37	3256	1682	1	37	38
38	3160	1724	1	38	39
39	2932	1850	1	39	40
40	2812	2036	1	40	41
41	2746	2162	1	41	42
42	2734	2408	1	42	43
43	2734	2774	1	43	44
44	3904	3716	1	44	45
45	4504	4124	1	45	46
46	5368	3554	1	46	47
47	4600	2534	1	47	48
48	3880	3056	1	48	49
	ID=121328b_1
	LM=49
0	4746	2388	1	0	1
1	4800	2316	1	1	2
2	4800	2184	1	2	3
3	4800	2028	1	3	4
4	4776	1896	1	4	5
5	4728	1770	1	5	6
6	4644	1662	1	6	7
7	4488	1560	1	7	8
8	4470	1476	1	8	9
9	4458	1392	1	9	10
10	4422	1314	1	10	11
11	4380	1236	1	11	12
12	4332	1176	1	12	13
13	4272	1122	1	13	14
14	4260	1080	1	18	19
15	4242	1038	1	19	20
16	4212	990	1	20	21
17	4182	960	1	21	22
18	4158	942	1	22	23
19	4128	918	1	23	24
20	4098	858	1	24	25
21	4056	810	1	25	26
22	3990	738	1	26	27
23	3918	828	1	27	28
24	3834	870	1	28	29
25	3786	966	1	29	30
26	3702	1032	1	30	31
27	3654	1074	1	31	32
28	3624	1122	1	32	33
29	3612	1170	1	33	34
30	3600	1218	1	34	35
31	3594	1278	1	35	36
32	3486	1332	1	36	37
33	3414	1398	1	37	38
34	3372	1470	1	38	39
35	3324	1560	1	39	40
36	3300	1668	1	40	41
37	3288	1812	1	41	42
38	3168	1890	1	42	43
39	3036	1962	1	43	44
40	2892	2160	1	44	45
41	2820	2400	1	45	46
42	2826	2592	1	46	47
43	2832	2784	1	47	48
44	3852	3636	1	48	49
45	4434	3978	1	49	50
46	5166	3486	1	50	51
47	4626	2514	1	51	52
48	3876	2958	1	52	53
	ID=121328b_2_1
	LM=49
0	4210	2796	1	0	1
1	4242	2760	1	1	2
2	4238	2700	1	2	3
3	4254	2596	1	3	4
4	4234	2476	1	4	5
5	4218	2412	1	5	6
6	4150	2272	1	6	7
7	4090	2228	1	7	8
8	4086	2180	1	8	9
9	4090	2140	1	9	10
10	4074	2092	1	10	11
11	4054	2040	1	11	12
12	4006	1980	1	12	13
13	3942	1940	1	13	14
14	3938	1912	1	14	15
15	3926	1880	1	15	16
16	3910	1848	1	16	17
17	3894	1832	1	17	18
18	3878	1820	1	18	19
19	3866	1812	1	19	20
20	3854	1776	1	20	21
21	3830	1740	1	21	22
22	3798	1692	1	22	23
23	3730	1756	1	23	24
24	3694	1776	1	24	25
25	3678	1820	1	25	26
26	3642	1828	1	26	27
27	3602	1844	1	27	28
28	3570	1872	1	28	29
29	3546	1908	1	29	30
30	3530	1944	1	30	31
31	3514	1988	1	31	32
32	3478	2016	1	32	33
33	3410	2056	1	33	34
34	3374	2100	1	34	35
35	3326	2164	1	35	36
36	3298	2224	1	36	37
37	3290	2316	1	37	38
38	3198	2368	1	38	39
39	3034	2496	1	39	40
40	2994	2572	1	40	41
41	2926	2708	1	41	42
42	2906	2824	1	42	43
43	2890	2964	1	43	44
44	3538	3664	1	44	45
45	3910	3856	1	45	46
46	4438	3608	1	46	47
47	4158	2860	1	47	48
48	3606	3148	1	48	49
	ID=121328b_2_4
	LM=49
0	1412	808	1	0	1
1	1436	786	1	1	2
2	1430	744	1	2	3
3	1438	678	1	3	4
4	1416	630	1	4	5
5	1404	588	1	5	6
6	1350	538	1	6	7
7	1296	528	1	7	8
8	1296	508	1	8	9
9	1300	484	1	9	10
10	1286	452	1	10	11
11	1278	434	1	11	12
12	1256	408	1	12	13
13	1226	386	1	13	14
14	1228	372	1	14	15
15	1224	354	1	15	16
16	1218	340	1	16	17
17	1210	324	1	17	18
18	1196	312	1	18	19
19	1176	300	1	19	20
20	1154	278	1	20	21
21	1140	270	1	21	22
22	1122	248	1	22	23
23	1098	274	1	23	24
24	1070	288	1	24	25
25	1052	324	1	25	26
26	1030	338	1	26	27
27	1014	356	1	27	28
28	1006	376	1	28	29
29	994	396	1	29	30
30	994	416	1	30	31
31	992	438	1	31	32
32	962	454	1	32	33
33	934	482	1	33	34
34	916	518	1	34	35
35	898	570	1	35	36
36	894	604	1	36	37
37	894	634	1	37	38
38	846	660	1	38	39
39	792	730	1	39	40
40	782	772	1	40	41
41	766	844	1	41	42
42	770	908	1	42	43
43	780	986	1	43	44
44	1128	1258	1	44	45
45	1330	1368	1	45	46
46	1562	1212	1	46	47
47	1338	860	1	47	48
48	1144	1016	1	48	49
	ID=121328b_3
	LM=49
0	4106	2612	1	0	1
1	4134	2576	1	1	2
2	4106	2540	1	2	3
3	4146	2396	1	3	4
4	4094	2296	1	4	5
5	4094	2192	1	5	6
6	3978	2108	1	6	7
7	3854	2048	1	7	8
8	3850	2004	1	8	9
9	3858	1952	1	9	10
10	3822	1904	1	10	11
11	3822	1860	1	11	12
12	3738	1792	1	12	13
13	3694	1776	1	13	14
14	3682	1748	1	14	15
15	3682	1736	1	15	16
16	3666	1708	1	16	17
17	3646	1688	1	17	18
18	3626	1668	1	18	19
19	3594	1644	1	19	20
20	3578	1620	1	20	21
21	3558	1600	1	21	22
22	3514	1552	1	22	23
23	3470	1596	1	23	24
24	3418	1616	1	30	31
25	3394	1672	1	31	32
26	3346	1680	1	32	33
27	3286	1712	1	33	34
28	3282	1736	1	34	35
29	3250	1772	1	35	36
30	3242	1804	1	36	37
31	3238	1836	1	37	38
32	3162	1872	1	38	39
33	3070	1928	1	39	40
34	3066	1984	1	40	41
35	3014	2072	1	41	42
36	3014	2116	1	42	43
37	3010	2196	1	43	44
38	2894	2252	1	44	45
39	2698	2408	1	45	46
40	2714	2484	1	46	47
41	2634	2676	1	47	48
42	2666	2744	1	48	49
43	2678	2920	1	49	50
44	3382	3560	1	50	51
45	3798	3908	1	51	52
46	4414	3508	1	52	53
47	3830	2724	1	53	54
48	3438	3068	1	54	55
	ID=121329a_2_1
	LM=49
0	4474	2704	1	0	1
1	4540	2650	1	1	2
2	4528	2554	1	2	3
3	4582	2386	1	3	4
4	4534	2266	1	4	5
5	4558	2158	1	5	6
6	4444	2020	1	6	7
7	4276	1912	1	7	8
8	4270	1822	1	8	9
9	4270	1750	1	9	10
10	4246	1672	1	10	11
11	4240	1612	1	11	12
12	4156	1558	1	12	13
13	4072	1516	1	13	14
14	4066	1486	1	14	15
15	4060	1444	1	15	16
16	4042	1408	1	16	17
17	4036	1378	1	17	18
18	4012	1354	1	18	19
19	3940	1312	1	19	20
20	3910	1258	1	20	21
21	3874	1216	1	21	22
22	3814	1120	1	22	23
23	3712	1228	1	23	24
24	3640	1258	1	24	25
25	3592	1336	1	25	26
26	3532	1354	1	26	27
27	3460	1396	1	27	28
28	3436	1450	1	28	29
29	3394	1504	1	29	30
30	3388	1552	1	30	31
31	3376	1606	1	31	32
32	3268	1630	1	32	33
33	3130	1702	1	33	34
34	3130	1768	1	34	35
35	3082	1840	1	35	36
36	3076	1990	1	36	37
37	3052	2086	1	37	38
38	2944	2122	1	38	39
39	2656	2350	1	39	40
40	2644	2482	1	40	41
41	2566	2668	1	41	42
42	2590	2812	1	42	43
43	2572	2992	1	43	44
44	3568	4000	1	44	45
45	4120	4336	1	45	46
46	4876	3832	1	46	47
47	4354	2836	1	47	48
48	3652	3292	1	48	49
	ID=121329a_2_2
	LM=49
0	1426	728	1	0	1
1	1444	712	1	1	2
2	1432	688	1	2	3
3	1456	620	1	3	4
4	1440	570	1	4	5
5	1438	524	1	5	6
6	1372	464	1	6	7
7	1328	458	1	7	8
8	1328	434	1	8	9
9	1328	408	1	9	10
10	1316	376	1	10	11
11	1316	348	1	11	12
12	1284	332	1	12	13
13	1250	322	1	13	14
14	1246	304	1	14	15
15	1248	286	1	15	16
16	1240	274	1	16	17
17	1236	262	1	17	18
18	1218	254	1	18	19
19	1202	250	1	19	20
20	1198	236	1	20	21
21	1182	224	1	21	22
22	1156	200	1	22	23
23	1132	226	1	23	24
24	1100	240	1	24	25
25	1098	262	1	25	26
26	1082	272	1	26	27
27	1050	288	1	27	28
28	1046	310	1	28	29
29	1030	334	1	29	30
30	1032	346	1	30	31
31	1032	368	1	31	32
32	1006	380	1	32	33
33	950	408	1	33	34
34	948	438	1	34	35
35	926	480	1	35	36
36	934	498	1	36	37
37	932	520	1	37	38
38	862	546	1	38	39
39	788	620	1	39	40
40	780	680	1	40	41
41	760	768	1	41	42
42	780	808	1	42	43
43	784	878	1	43	44
44	1148	1182	1	44	45
45	1324	1296	1	45	46
46	1560	1122	1	46	47
47	1370	772	1	47	48
48	1136	936	1	48	49
	ID=121329b_1
	LM=49
0	1430	788	1	0	1
1	1450	770	1	1	2
2	1452	728	1	2	3
3	1470	674	1	3	4
4	1450	622	1	4	5
5	1458	570	1	5	6
6	1384	522	1	6	7
7	1328	502	1	7	8
8	1338	464	1	8	9
9	1346	428	1	9	10
10	1332	400	1	10	11
11	1328	372	1	11	12
12	1288	352	1	12	13
13	1258	338	1	13	14
14	1260	316	1	14	15
15	1262	296	1	15	16
16	1250	282	1	16	17
17	1248	268	1	17	18
18	1230	256	1	18	19
19	1200	246	1	19	20
20	1196	228	1	20	21
21	1174	214	1	21	22
22	1158	192	1	22	23
23	1122	220	1	23	24
24	1084	232	1	24	25
25	1070	266	1	25	26
26	1056	276	1	31	32
27	1034	280	1	32	33
28	1016	304	1	33	34
29	996	324	1	34	35
30	998	354	1	35	36
31	988	386	1	36	37
32	950	410	1	37	38
33	900	430	1	38	39
34	898	466	1	39	40
35	872	508	1	40	41
36	884	542	1	41	42
37	876	580	1	42	43
38	830	598	1	43	44
39	730	682	1	44	45
40	732	724	1	45	46
41	708	792	1	46	47
42	724	840	1	47	48
43	728	918	1	48	49
44	1108	1268	1	49	50
45	1332	1390	1	50	51
46	1580	1208	1	51	52
47	1362	836	1	52	53
48	1104	1028	1	53	54
	ID=121329b_3
	LM=49
0	4808	2838	1	0	1
1	4862	2778	1	1	2
2	4892	2604	1	2	3
3	4880	2430	1	3	4
4	4862	2256	1	4	5
5	4778	2088	1	5	6
6	4640	1944	1	6	7
7	4538	1872	1	7	8
8	4544	1782	1	8	9
9	4538	1686	1	9	10
10	4526	1554	1	10	11
11	4484	1452	1	11	12
12	4424	1368	1	12	13
13	4358	1320	1	13	14
14	4358	1260	1	14	15
15	4358	1200	1	15	16
16	4322	1134	1	16	17
17	4298	1074	1	17	18
18	4256	1032	1	18	19
19	4202	1002	1	19	20
20	4160	924	1	20	21
21	4100	864	1	21	22
22	4022	780	1	22	23
23	3878	894	1	23	24
24	3782	942	1	24	25
25	3740	1044	1	25	26
26	3692	1086	1	26	27
27	3632	1110	1	27	28
28	3572	1176	1	28	29
29	3530	1254	1	29	30
30	3500	1344	1	30	31
31	3488	1452	1	31	32
32	3386	1530	1	32	33
33	3302	1596	1	33	34
34	3212	1728	1	34	35
35	3152	1884	1	35	36
36	3140	2016	1	36	37
37	3140	2142	1	37	38
38	2978	2226	1	38	39
39	2780	2382	1	39	40
40	2666	2586	1	40	41
41	2606	2772	1	41	42
42	2612	3030	1	42	43
43	2636	3228	1	43	44
44	3710	4206	1	44	45
45	4370	4566	1	45	46
46	5174	4098	1	46	47
47	4694	2994	1	47	48
48	3794	3528	1	48	49
	ID=121330_2_1
	LM=49
0	1456	824	1	0	1
1	1462	802	1	1	2
2	1462	764	1	2	3
3	1460	710	1	3	4
4	1454	666	1	4	5
5	1432	622	1	5	6
6	1394	576	1	6	7
7	1364	558	1	7	8
8	1352	530	1	8	9
9	1348	502	1	9	10
10	1340	472	1	10	11
11	1326	448	1	11	12
12	1308	430	1	12	13
13	1288	414	1	13	14
14	1278	404	1	14	15
15	1270	384	1	15	16
16	1260	366	1	16	17
17	1250	358	1	17	18
18	1238	352	1	18	19
19	1226	344	1	19	20
20	1216	330	1	20	21
21	1200	320	1	21	22
22	1180	298	1	22	23
23	1150	328	1	23	24
24	1124	338	1	24	25
25	1104	368	1	25	26
26	1088	384	1	26	27
27	1074	394	1	27	28
28	1064	410	1	28	29
29	1058	426	1	29	30
30	1050	450	1	30	31
31	1046	470	1	31	32
32	1026	490	1	32	33
33	1002	510	1	33	34
34	978	548	1	34	35
35	972	582	1	35	36
36	970	610	1	36	37
37	968	642	1	37	38
38	934	668	1	38	39
39	894	700	1	39	40
40	858	752	1	40	41
41	842	804	1	41	42
42	832	870	1	42	43
43	836	960	1	43	44
44	1192	1234	1	44	45
45	1364	1342	1	45	46
46	1600	1202	1	46	47
47	1402	854	1	47	48
48	1158	1018	1	48	49
	ID=121330_2_3
	LM=49
0	1372	748	1	0	1
1	1388	730	1	1	2
2	1386	684	1	2	3
3	1388	618	1	3	4
4	1372	564	1	4	5
5	1354	522	1	5	6
6	1318	482	1	6	7
7	1266	454	1	7	8
8	1268	430	1	8	9
9	1266	406	1	9	10
10	1258	378	1	10	11
11	1248	352	1	11	12
12	1228	312	1	12	13
13	1196	294	1	13	14
14	1198	278	1	14	15
15	1190	250	1	15	16
16	1180	228	1	16	17
17	1174	218	1	17	18
18	1154	204	1	18	19
19	1144	198	1	19	20
20	1128	176	1	20	21
21	1114	164	1	21	22
22	1082	136	1	22	23
23	1060	166	1	23	24
24	1026	184	1	24	25
25	1008	216	1	25	26
26	988	230	1	26	27
27	974	244	1	27	28
28	958	266	1	28	29
29	946	288	1	29	30
30	940	314	1	30	31
31	938	344	1	31	32
32	910	362	1	32	33
33	882	390	1	33	34
34	860	424	1	34	35
35	850	458	1	35	36
36	840	504	1	36	37
37	842	562	1	37	38
38	792	592	1	38	39
39	750	636	1	39	40
40	714	690	1	40	41
41	702	748	1	41	42
42	702	820	1	42	43
43	708	930	1	43	44
44	1088	1202	1	44	45
45	1284	1326	1	45	46
46	1548	1134	1	46	47
47	1324	784	1	47	48
48	1084	988	1	48	49
	ID=121330_A
	LM=49
0	4928	2820	1	0	1
1	4970	2772	1	1	2
2	4970	2712	1	2	3
3	4988	2610	1	3	4
4	4952	2400	1	4	5
5	4970	2304	1	5	6
6	4826	2166	1	6	7
7	4688	2076	1	7	8
8	4688	2004	1	8	9
9	4718	1944	1	9	10
10	4670	1836	1	10	11
11	4682	1758	1	11	12
12	4592	1686	1	12	13
13	4508	1614	1	13	14
14	4514	1602	1	14	15
15	4526	1572	1	15	16
16	4496	1536	1	16	17
17	4496	1500	1	17	18
18	4466	1470	1	18	19
19	4388	1422	1	19	20
20	4376	1380	1	20	21
21	4328	1338	1	21	22
22	4262	1272	1	22	23
23	4166	1332	1	23	24
24	4076	1362	1	24	25
25	4052	1428	1	25	26
26	3998	1446	1	26	27
27	3920	1470	1	27	28
28	3908	1512	1	28	29
29	3866	1566	1	29	30
30	3854	1626	1	30	31
31	3830	1668	1	31	32
32	3728	1716	1	32	33
33	3578	1812	1	33	34
34	3554	1920	1	34	35
35	3470	2076	1	35	36
36	3500	2124	1	36	37
37	3476	2184	1	37	38
38	3230	2286	1	38	39
39	3014	2454	1	39	40
40	3044	2592	1	40	41
41	2966	2862	1	41	42
42	3008	2958	1	42	43
43	3002	3114	1	43	44
44	4034	4158	1	44	45
45	4538	4404	1	45	46
46	5264	3912	1	46	47
47	4832	2880	1	47	48
48	3998	3474	1	48	49
	ID=121331_X
	LM=49
0	4484	2786	1	0	1
1	4532	2702	1	1	2
2	4568	2600	1	2	3
3	4592	2456	1	3	4
4	4580	2252	1	4	5
5	4526	2090	1	5	6
6	4430	1964	1	6	7
7	4316	1844	1	7	8
8	4310	1742	1	8	9
9	4298	1646	1	9	10
10	4262	1532	1	10	11
11	4238	1442	1	11	12
12	4202	1382	1	12	13
13	4130	1322	1	13	14
14	4136	1286	1	14	15
15	4124	1214	1	15	16
16	4088	1136	1	16	17
17	4040	1094	1	17	18
18	4016	1070	1	18	19
19	3992	1058	1	19	20
20	3956	992	1	20	21
21	3896	938	1	21	22
22	3824	836	1	22	23
23	3716	956	1	23	24
24	3596	1004	1	24	25
25	3554	1106	1	25	26
26	3500	1142	1	26	27
27	3458	1172	1	27	28
28	3410	1208	1	28	29
29	3380	1280	1	29	30
30	3344	1346	1	30	31
31	3344	1448	1	31	32
32	3254	1496	1	32	33
33	3164	1550	1	33	34
34	3116	1622	1	34	35
35	3050	1748	1	35	36
36	3008	1856	1	36	37
37	3002	2036	1	37	38
38	2864	2102	1	38	39
39	2666	2258	1	39	40
40	2546	2390	1	40	41
41	2486	2558	1	41	42
42	2456	2762	1	42	43
43	2474	3026	1	43	44
44	3374	3950	1	44	45
45	4202	4484	1	48	49
46	4946	4034	1	49	50
47	4262	2990	1	50	51
48	3602	3350	1	51	52
	ID=121335_2_1
	LM=49
0	1290	780	1	0	1
1	1306	760	1	1	2
2	1298	728	1	2	3
3	1316	690	1	3	4
4	1300	648	1	4	5
5	1308	618	1	5	6
6	1262	578	1	6	7
7	1202	552	1	7	8
8	1196	528	1	8	9
9	1198	500	1	9	10
10	1186	484	1	10	11
11	1186	464	1	11	12
12	1154	444	1	12	13
13	1126	430	1	13	14
14	1124	416	1	14	15
15	1118	400	1	15	16
16	1110	388	1	16	17
17	1100	380	1	17	18
18	1088	376	1	18	19
19	1076	374	1	19	20
20	1072	358	1	20	21
21	1056	346	1	21	22
22	1038	326	1	22	23
23	1018	348	1	23	24
24	980	360	1	24	25
25	978	386	1	25	26
26	960	394	1	26	27
27	942	406	1	27	28
28	936	424	1	28	29
29	920	434	1	29	30
30	922	450	1	30	31
31	916	466	1	31	32
32	878	482	1	32	33
33	834	512	1	33	34
34	838	532	1	34	35
35	822	564	1	35	36
36	822	594	1	36	37
37	822	626	1	37	38
38	748	670	1	38	39
39	708	710	1	39	40
40	708	752	1	40	41
41	686	804	1	41	42
42	698	858	1	42	43
43	700	912	1	43	44
44	1050	1206	1	44	45
45	1192	1290	1	45	46
46	1458	1122	1	46	47
47	1258	808	1	47	48
48	1026	970	1	48	49
	ID=121335_B
	LM=49
0	1223	484	1	0	1
1	1245	458	1	1	2
2	1235	432	1	2	3
3	1247	400	1	3	4
4	1233	360	1	4	5
5	1235	332	1	5	6
6	1201	290	1	6	7
7	1161	266	1	7	8
8	1157	248	1	8	9
9	1159	218	1	9	10
10	1149	202	1	10	11
11	1149	182	1	11	12
12	1127	164	1	12	13
13	1101	146	1	13	14
14	1099	136	1	14	15
15	1093	124	1	15	16
16	1085	108	1	16	17
17	1073	100	1	17	18
18	1067	94	1	18	19
19	1059	90	1	19	20
20	1051	80	1	20	21
21	1043	70	1	21	22
22	1025	50	1	22	23
23	1003	66	1	23	24
24	981	78	1	24	25
25	969	94	1	25	26
26	955	98	1	26	27
27	937	104	1	27	28
28	925	114	1	28	29
29	915	124	1	29	30
30	909	138	1	30	31
31	907	156	1	31	32
32	883	164	1	32	33
33	825	202	1	33	34
34	819	226	1	34	35
35	795	252	1	35	36
36	801	294	1	36	37
37	793	320	1	37	38
38	749	340	1	38	39
39	677	410	1	39	40
40	681	432	1	40	41
41	661	494	1	41	42
42	669	534	1	42	43
43	673	590	1	43	44
44	971	878	1	44	45
45	1121	956	1	45	46
46	1353	830	1	46	47
47	1205	510	1	47	48
48	975	664	1	48	49
	ID=121338_2_1
	LM=49
0	1296	578	1	0	1
1	1320	564	1	1	2
2	1316	532	1	2	3
3	1328	498	1	3	4
4	1318	448	1	4	5
5	1318	408	1	5	6
6	1268	352	1	6	7
7	1230	338	1	7	8
8	1230	314	1	11	12
9	1224	286	1	12	13
10	1218	262	1	13	14
11	1204	240	1	14	15
12	1194	230	1	15	16
13	1170	220	1	16	17
14	1172	206	1	17	18
15	1168	188	1	18	19
16	1162	176	1	19	20
17	1152	160	1	20	21
18	1142	154	1	21	22
19	1126	148	1	22	23
20	1118	132	1	23	24
21	1106	120	1	24	25
22	1094	104	1	25	26
23	1066	124	1	26	27
24	1044	134	1	27	28
25	1034	154	1	28	29
26	1018	160	1	29	30
27	1000	168	1	30	31
28	982	188	1	31	32
29	972	206	1	32	33
30	966	222	1	33	34
31	962	248	1	34	35
32	936	260	1	35	36
33	904	280	1	36	37
34	890	306	1	37	38
35	878	334	1	38	39
36	878	360	1	39	40
37	872	376	1	40	41
38	822	396	1	41	42
39	750	474	1	42	43
40	748	522	1	43	44
41	732	574	1	44	45
42	742	614	1	45	46
43	734	680	1	46	47
44	1058	964	1	47	48
45	1228	1044	1	48	49
46	1434	890	1	49	50
47	1260	606	1	50	51
48	1038	758	1	51	52
	ID=121338_A
	LM=49
0	1450	812	1	0	1
1	1466	790	1	1	2
2	1462	752	1	2	3
3	1474	702	1	3	4
4	1454	656	1	4	5
5	1464	622	1	5	6
6	1412	576	1	6	7
7	1366	556	1	7	8
8	1346	530	1	8	9
9	1360	506	1	9	10
10	1338	478	1	10	11
11	1342	456	1	11	12
12	1306	438	1	12	13
13	1276	424	1	13	14
14	1272	412	1	14	15
15	1270	400	1	15	16
16	1264	388	1	16	17
17	1250	378	1	17	18
18	1232	368	1	18	19
19	1218	364	1	19	20
20	1212	352	1	20	21
21	1194	344	1	21	22
22	1174	328	1	22	23
23	1154	348	1	23	24
24	1130	360	1	24	25
25	1124	382	1	25	26
26	1096	390	1	26	27
27	1076	408	1	27	28
28	1072	428	1	28	29
29	1062	442	1	29	30
30	1064	454	1	30	31
31	1062	468	1	31	32
32	1028	484	1	34	35
33	974	518	1	35	36
34	980	554	1	36	37
35	956	586	1	37	38
36	972	610	1	38	39
37	962	640	1	39	40
38	924	658	1	40	41
39	838	744	1	41	42
40	846	774	1	42	43
41	828	866	1	43	44
42	840	898	1	44	45
43	838	972	1	45	46
44	1212	1274	1	46	47
45	1376	1382	1	47	48
46	1616	1204	1	48	49
47	1408	840	1	49	50
48	1190	1018	1	50	51
	ID=121340_1
	LM=49
0	4870	2412	1	0	1
1	4876	2352	1	1	2
2	4882	2262	1	2	3
3	4888	2112	1	3	4
4	4870	1986	1	4	5
5	4816	1890	1	5	6
6	4744	1800	1	6	7
7	4612	1704	1	7	8
8	4618	1662	1	8	9
9	4618	1566	1	9	10
10	4594	1488	1	10	11
11	4570	1416	1	11	12
12	4534	1368	1	12	13
13	4468	1308	1	13	14
14	4450	1260	1	14	15
15	4432	1224	1	15	16
16	4420	1188	1	16	17
17	4396	1158	1	17	18
18	4372	1140	1	18	19
19	4342	1122	1	19	20
20	4318	1062	1	20	21
21	4294	1026	1	21	22
22	4246	954	1	22	23
23	4126	1038	1	23	24
24	4060	1062	1	24	25
25	4036	1134	1	25	26
26	3976	1158	1	26	27
27	3940	1176	1	27	28
28	3892	1206	1	28	29
29	3862	1260	1	29	30
30	3832	1308	1	30	31
31	3820	1362	1	31	32
32	3772	1410	1	32	33
33	3712	1452	1	33	34
34	3646	1506	1	34	35
35	3568	1602	1	35	36
36	3526	1728	1	36	37
37	3502	1872	1	37	38
38	3412	1908	1	38	39
39	3238	2064	1	39	40
40	3172	2184	1	40	41
41	3106	2370	1	41	42
42	3082	2514	1	42	43
43	3064	2730	1	43	44
44	3952	3570	1	44	45
45	4564	4062	1	45	46
46	5200	3528	1	46	47
47	4780	2586	1	47	48
48	3976	3030	1	48	49
	ID=121341_2_6
	LM=49
0	4610	2812	1	0	1
1	4670	2704	1	1	2
2	4652	2626	1	2	3
3	4676	2488	1	3	4
4	4664	2338	1	4	5
5	4634	2170	1	5	6
6	4520	1990	1	6	7
7	4358	1870	1	7	8
8	4322	1780	1	8	9
9	4304	1684	1	9	10
10	4274	1594	1	10	11
11	4244	1528	1	11	12
12	4208	1468	1	12	13
13	4142	1408	1	13	14
14	4100	1378	1	18	19
15	4094	1336	1	19	20
16	4082	1294	1	20	21
17	4058	1270	1	21	22
18	4010	1222	1	22	23
19	3974	1192	1	23	24
20	3920	1132	1	24	25
21	3878	1090	1	25	26
22	3812	1036	1	26	27
23	3728	1114	1	27	28
24	3650	1144	1	28	29
25	3578	1222	1	29	30
26	3512	1264	1	30	31
27	3458	1294	1	31	32
28	3404	1354	1	32	33
29	3374	1420	1	33	34
30	3350	1474	1	34	35
31	3338	1528	1	35	36
32	3266	1570	1	36	37
33	3200	1618	1	37	38
34	3128	1702	1	38	39
35	3056	1810	1	39	40
36	3026	1936	1	40	41
37	2996	2116	1	41	42
38	2888	2164	1	42	43
39	2660	2362	1	43	44
40	2540	2602	1	44	45
41	2492	2872	1	45	46
42	2492	2998	1	46	47
43	2498	3124	1	47	48
44	3548	4162	1	48	49
45	4304	4558	1	49	50
46	5132	4102	1	50	51
47	4388	2932	1	51	52
48	3620	3496	1	52	53
	ID=121342_2_3
	LM=49
0	1282	866	1	0	1
1	1306	836	1	1	2
2	1300	800	1	2	3
3	1308	762	1	3	4
4	1292	712	1	4	5
5	1286	672	1	5	6
6	1240	620	1	6	7
7	1206	598	1	7	8
8	1196	576	1	8	9
9	1198	556	1	9	10
10	1190	526	1	10	11
11	1180	500	1	11	12
12	1166	478	1	12	13
13	1142	454	1	13	14
14	1140	446	1	14	15
15	1136	434	1	15	16
16	1128	418	1	16	17
17	1120	402	1	17	18
18	1108	392	1	18	19
19	1096	388	1	19	20
20	1080	372	1	20	21
21	1068	360	1	21	22
22	1048	344	1	22	23
23	1016	366	1	23	24
24	996	374	1	24	25
25	988	394	1	25	26
26	962	406	1	26	27
27	942	414	1	27	28
28	932	430	1	28	29
29	922	442	1	29	30
30	914	462	1	30	31
31	908	490	1	31	32
32	884	506	1	32	33
33	834	554	1	33	34
34	834	578	1	34	35
35	822	592	1	35	36
36	814	632	1	36	37
37	806	684	1	37	38
38	756	722	1	38	39
39	706	780	1	39	40
40	698	814	1	40	41
41	672	856	1	41	42
42	682	922	1	42	43
43	674	976	1	43	44
44	1000	1252	1	44	45
45	1190	1394	1	45	46
46	1450	1216	1	46	47
47	1248	916	1	47	48
48	1000	1062	1	48	49
	ID=121342_2_4
	LM=49
0	1304	800	1	0	1
1	1320	782	1	1	2
2	1316	746	1	2	3
3	1320	708	1	3	4
4	1312	672	1	4	5
5	1302	638	1	5	6
6	1272	580	1	6	7
7	1230	548	1	7	8
8	1222	522	1	8	9
9	1220	496	1	9	10
10	1214	468	1	10	11
11	1200	442	1	11	12
12	1190	424	1	12	13
13	1170	404	1	13	14
14	1166	392	1	14	15
15	1160	374	1	15	16
16	1154	358	1	16	17
17	1142	344	1	17	18
18	1134	336	1	18	19
19	1122	326	1	19	20
20	1108	306	1	20	21
21	1094	294	1	21	22
22	1062	260	1	22	23
23	1024	298	1	23	24
24	1000	318	1	24	25
25	998	350	1	25	26
26	978	362	1	26	27
27	964	376	1	27	28
28	954	392	1	28	29
29	946	408	1	29	30
30	940	430	1	30	31
31	940	450	1	31	32
32	920	472	1	32	33
33	894	494	1	33	34
34	876	532	1	34	35
35	862	574	1	35	36
36	862	606	1	36	37
37	864	638	1	37	38
38	822	670	1	38	39
39	772	728	1	39	40
40	756	776	1	40	41
41	750	832	1	41	42
42	750	886	1	42	43
43	760	938	1	43	44
44	1052	1168	1	44	45
45	1254	1288	1	45	46
46	1454	1144	1	46	47
47	1262	830	1	47	48
48	1050	990	1	48	49
	ID=121342_2_8
	LM=49
0	1396	814	1	0	1
1	1410	794	1	1	2
2	1408	770	1	2	3
3	1410	732	1	3	4
4	1406	682	1	4	5
5	1390	634	1	5	6
6	1356	586	1	6	7
7	1300	548	1	7	8
8	1296	528	1	8	9
9	1290	506	1	9	10
10	1282	484	1	10	11
11	1272	458	1	11	12
12	1256	436	1	12	13
13	1238	416	1	13	14
14	1230	402	1	14	15
15	1218	378	1	15	16
16	1208	366	1	16	17
17	1198	352	1	17	18
18	1190	348	1	18	19
19	1182	344	1	19	20
20	1170	324	1	20	21
21	1152	310	1	21	22
22	1136	290	1	22	23
23	1104	322	1	23	24
24	1080	338	1	24	25
25	1070	368	1	25	26
26	1054	382	1	26	27
27	1040	394	1	27	28
28	1032	408	1	28	29
29	1024	432	1	29	30
30	1016	458	1	30	31
31	1016	480	1	31	32
32	996	498	1	32	33
33	976	514	1	33	34
34	954	544	1	34	35
35	940	580	1	35	36
36	936	620	1	36	37
37	942	662	1	37	38
38	910	686	1	38	39
39	856	732	1	39	40
40	832	784	1	40	41
41	816	844	1	41	42
42	818	904	1	42	43
43	828	968	1	43	44
44	1158	1204	1	44	45
45	1362	1324	1	45	46
46	1562	1148	1	46	47
47	1346	852	1	47	48
48	1156	1016	1	48	49
	ID=121344_A
	LM=49
0	1415	814	1	0	1
1	1427	802	1	1	2
2	1429	772	1	2	3
3	1433	718	1	3	4
4	1425	672	1	4	5
5	1417	640	1	5	6
6	1365	592	1	6	7
7	1319	572	1	7	8
8	1317	556	1	8	9
9	1311	528	1	9	10
10	1303	510	1	10	11
11	1291	494	1	11	12
12	1275	470	1	12	13
13	1249	450	1	13	14
14	1247	440	1	14	15
15	1243	426	1	15	16
16	1237	416	1	16	17
17	1231	404	1	17	18
18	1219	396	1	18	19
19	1203	388	1	19	20
20	1189	370	1	20	21
21	1175	360	1	21	22
22	1159	336	1	22	23
23	1135	368	1	23	24
24	1115	384	1	24	25
25	1105	402	1	25	26
26	1075	420	1	26	27
27	1059	438	1	27	28
28	1051	462	1	28	29
29	1045	476	1	29	30
30	1039	494	1	30	31
31	1043	504	1	31	32
32	1015	524	1	32	33
33	981	556	1	33	34
34	975	580	1	34	35
35	959	606	1	35	36
36	961	646	1	36	37
37	961	670	1	37	38
38	911	702	1	38	39
39	847	778	1	39	40
40	841	812	1	40	41
41	833	858	1	41	42
42	841	928	1	42	43
43	849	972	1	43	44
44	1151	1206	1	44	45
45	1379	1324	1	45	46
46	1551	1150	1	46	47
47	1351	872	1	47	48
48	1165	1010	1	48	49
	ID=121344_B
	LM=49
0	1388	754	1	0	1
1	1414	730	1	1	2
2	1414	696	1	2	3
3	1420	648	1	3	4
4	1414	596	1	4	5
5	1396	550	1	5	6
6	1362	504	1	6	7
7	1310	474	1	10	11
8	1312	454	1	11	12
9	1318	424	1	12	13
10	1312	396	1	13	14
11	1302	364	1	14	15
12	1284	336	1	15	16
13	1256	312	1	16	17
14	1254	292	1	17	18
15	1248	270	1	18	19
16	1238	252	1	19	20
17	1230	238	1	20	21
18	1220	228	1	21	22
19	1202	220	1	22	23
20	1194	200	1	23	24
21	1182	186	1	24	25
22	1160	164	1	25	26
23	1126	190	1	26	27
24	1100	202	1	27	28
25	1082	236	1	28	29
26	1060	248	1	29	30
27	1042	264	1	30	31
28	1028	284	1	31	32
29	1014	304	1	32	33
30	1002	340	1	33	34
31	1006	360	1	34	35
32	986	374	1	35	36
33	952	406	1	36	37
34	932	440	1	37	38
35	920	474	1	38	39
36	910	508	1	39	40
37	914	548	1	40	41
38	872	576	1	41	42
39	838	614	1	42	43
40	804	668	1	43	44
41	780	732	1	44	45
42	782	790	1	45	46
43	788	874	1	46	47
44	1106	1168	1	47	48
45	1334	1288	1	48	49
46	1560	1134	1	49	50
47	1358	786	1	50	51
48	1120	934	1	51	52
	ID=121344_C

## Sheet: LM_Outgroups
	LM=49
0	1260	670	1	0	1
1	1286	646	1	1	2
2	1276	630	1	2	3
3	1306	600	1	3	4
4	1284	564	1	4	5
5	1336	492	1	5	6
6	1244	410	1	6	7
7	1186	400	1	7	8
8	1180	364	1	8	9
9	1202	328	1	9	10
10	1168	306	1	10	11
11	1180	282	1	11	12
12	1164	272	1	12	13
13	1150	262	1	13	14
14	1150	244	1	14	15
15	1160	228	1	15	16
16	1150	208	1	16	17
17	1160	190	1	17	18
18	1130	160	1	18	19
19	1104	154	1	19	20
20	1096	136	1	20	21
21	1074	124	1	21	22
22	1054	106	1	22	23
23	1020	124	1	23	24
24	984	134	1	24	25
25	972	168	1	25	26
26	946	182	1	26	27
27	948	202	1	27	28
28	920	216	1	28	29
29	922	232	1	29	30
30	904	244	1	30	31
31	918	264	1	31	32
32	908	288	1	32	33
33	872	300	1	33	34
34	868	340	1	34	35
35	822	382	1	35	36
36	836	428	1	36	37
37	822	464	1	37	38
38	790	488	1	40	41
39	682	622	1	41	42
40	714	658	1	42	43
41	688	754	1	43	44
42	724	794	1	44	45
43	716	846	1	45	46
44	1026	1096	1	46	47
45	1190	1210	1	47	48
46	1414	1066	1	48	49
47	1222	702	1	49	50
48	1014	872	1	50	51
	ID=OUT_MARG
	LM=49
0	1299	752	1	0	1
1	1327	744	1	1	2
2	1331	710	1	2	3
3	1333	668	1	3	4
4	1323	620	1	4	5
5	1313	584	1	5	6
6	1271	520	1	6	7
7	1229	482	1	7	8
8	1231	464	1	8	9
9	1227	436	1	9	10
10	1217	404	1	10	11
11	1203	374	1	11	12
12	1187	358	1	12	13
13	1163	344	1	13	14
14	1155	330	1	14	15
15	1151	316	1	15	16
16	1143	300	1	16	17
17	1137	284	1	17	18
18	1123	276	1	18	19
19	1105	270	1	19	20
20	1087	246	1	22	23
21	1063	232	1	23	24
22	1041	192	1	24	25
23	1001	238	1	25	26
24	969	252	1	26	27
25	955	280	1	27	28
26	939	290	1	28	29
27	927	300	1	29	30
28	913	314	1	30	31
29	895	338	1	31	32
30	891	354	1	32	33
31	889	370	1	33	34
32	863	388	1	34	35
33	821	412	1	35	36
34	801	440	1	36	37
35	787	478	1	37	38
36	777	508	1	38	39
37	779	536	1	39	40
38	737	562	1	40	41
39	675	630	1	41	42
40	639	704	1	42	43
41	621	768	1	43	44
42	623	812	1	44	45
43	629	878	1	45	46
44	985	1224	1	46	47
45	1135	1342	1	47	48
46	1443	1164	1	48	49
47	1267	782	1	49	50
48	975	992	1	50	51
	ID=OUT_CIP
