# Supplementary material for: Can fractal dimensions objectivize gastropod shell morphometrics? A case study from Lake Lugu (SW China)
Source: Ecol Evol. 2022 Mar 1;12(3):e8622. doi: 10.1002/ece3.8622 (PMC8888252; doi:10.1002/ece3.8622)
Supplement: Supplementary file 4 — Table S2 [file ECE3-12-e8622-s005.xlsx]

## Sheet: Sheet1
species	Genbank accession numbers	voucher numbers
Margarya sp.	MZ558356	ZMB Moll. 121341.2.6.F11
Margarya sp.	MZ558358	ZMB Moll. 121335.2.1.F9
Margarya sp.	MZ558359	ZMB Moll. 121344.A.D12
Margarya sp.	MZ558360	ZMB Moll. 121342.2.8..A6
Margarya sp.	MZ558361	ZMB Moll. 121330.2.1.H8
Margarya sp.	MZ558362	ZMB Moll. 121323.2.1.C8
Margarya sp.	MZ558363	ZMB Moll. 121322.2.2.G5
Margarya sp.	MZ558364	ZMB Moll. 121330.2.3.A9
Margarya sp.	MZ558365	ZMB Moll. 121342.2.3.E6
Margarya sp.	MZ558366	ZMB Moll. 121321.2.1.E7
Margarya sp.	MZ558367	ZMB Moll. 121322.2.3.H7
Margarya sp.	MZ558368	ZMB Moll. 121331.X.E9
Margarya sp.	MZ558369	ZMB Moll. 121342.2.4.C6
Margarya sp.	MZ558370	ZMB Moll. 121329a.2.C3
Margarya sp.	MZ558371	ZMB Moll. 121328a.3.H1
Margarya sp.	MZ558372	ZMB Moll. 121341.2.1.B5
Margarya sp.	MZ558373	ZMB Moll. 121321.1.C20
Margarya sp.	MZ558374	ZMB Moll. 121328b.3.G2
Margarya sp.	MZ558375	ZMB Moll. 121338.A.H6
Margarya sp.	MZ558376	ZMB Moll.121335.A.A4
Margarya sp.	MZ558377	ZMB Moll. 121328b.2.1.E8
Margarya sp.	MZ558378	ZMB Moll. 121321.1.C7
Margarya sp.	MZ558379	ZMB Moll. 121324.1.G1
Margarya sp.	MZ558380	ZMB Moll. 121328b.1.D3
Margarya sp.	MZ558381	ZMB Moll. 121328b.2.4.F3
Margarya sp.	MZ558382	ZMB Moll. 121329a.2.1.F8
Margarya sp.	MZ558383	ZMB Moll. 121329a.2.2.G8
Margarya sp.	MZ558384	ZMB Moll. 121329b.3.H3
Margarya sp.	MZ558385	ZMB Moll. 121338.2.1.C10
Margarya sp.	MZ558386	ZMB Moll. 121338.B.G12
Margarya sp.	MZ558387	ZMB Moll. 121344.B..E12
Margarya sp.	MZ558388	ZMB Moll. 121344.C..D1
Sinotaia quadrata	MN998012	ZMB Moll. 192731
Torotaia tricostata	MN997890	ZMB Moll. 127101
Heterogen longispira	MK308324	/
Anularya mansuyi	MN997903	ZMB Moll. 193467.1
Cipangopaludina wisseli	MN997927	ZMB Moll. 127112a
Cipangopaludina chinensis	MN997925	ZMB Moll. 192694.1
Margarya melanioides	MN997986	ZMB Moll. 193463.2
Filopaludina bengalensis	MN997928	ZMB Moll. 113662.2
Taia sp.	MN998023	ZMB Moll. 113660.9
