# Supplementary material for: Can fractal dimensions objectivize gastropod shell morphometrics? A case study from Lake Lugu (SW China)
Source: Ecol Evol. 2022 Mar 1;12(3):e8622. doi: 10.1002/ece3.8622 (PMC8888252; doi:10.1002/ece3.8622)
Supplement: Supplementary file 5 — Table S3 [file ECE3-12-e8622-s008.xlsx]

## Sheet: Tabelle1
Specimen	MfN collection nr	Sculpture
1	113674	W
2	121321	S
3	121321	I
4	121321	S
5	121321	S
6	121321	I
7	121322	I
8	121322	I
9	121322	W
10	121322	S
11	121322	S
12	121322	S
13	121322	S
14	121323	S
15	121323	I
16	121323	S
17	121323	S
18	121323	S
19	121323	S
20	121323	I
21	121324	W
22	121330	W
23	121330	W
24	121330	W
25	121330	W
26	121330	W
27	121330	W
28	121331	S
29	121331	S
30	121331	W
31	121335	W
32	121335	W
33	121335	I
34	121335	W
35	121335	W
36	121334	W
37	121335	W
38	121335	W
39	121337	W
40	121338	I
41	121338	S
42	121338	I
43	121338	S
44	121338	I
45	121338	S
46	121340	I
47	121340	S
48	121340	I
49	121340	W
50	121341	W
51	121341	I
52	121341	W
53	121341	W
54	121341	W
55	121341	I
56	121341	I
57	121341	S
58	121342	I
59	121342	S
60	121342	I
61	121342	I
62	121342	S
63	121342	W
64	121342	S
65	121342	W
66	121342	I
67	121342	I
68	121342	W
69	121344	I
70	121344	W
71	121344	I
72	121344	I
73	127438	I
74	127438	W
75	127438	I
76	127438	S
77	127438	W
78	127438	S
79	127438	S
80	121328a	W
81	121328a	S
82	121328a	I
83	121328b	I
84	121328b	I
85	121328b	W
86	121328b	W
87	121328b	W
88	121328b	W
89	121328b	W
90	121328b	I
91	121328b	I
92	121329a	S
93	121329a	I
94	121329a	S
95	121329b	S
96	121329b	S
97	121329b	S
98	Collection Frank Riedel	W
99	Collection Frank Riedel	S
