# Supplementary material for: Can fractal dimensions objectivize gastropod shell morphometrics? A case study from Lake Lugu (SW China)
Source: Ecol Evol. 2022 Mar 1;12(3):e8622. doi: 10.1002/ece3.8622 (PMC8888252; doi:10.1002/ece3.8622)
Supplement: Supplementary file 6 — Table S4 [file ECE3-12-e8622-s006.xlsx]

## Sheet: HeightWidth
Nr	MfN collection nr	Width [cm]	Height [cm]	Height/width ratio	Width aperture [cm]	Height Aperture [cm]	Height/width aperture ratio	Height spira [cm]	Height spira/height shell ratio	height aperture/height shell ratio
1	113674	3.73333	5.33333	1.42857	1.66667	1.85185	1.11111	2.40741	0.644841	0.496032
2	121321	3.28571	4.57143	1.3913	1.66667	2.03704	1.22222	2.33333	0.710145	0.619968
3	121321	3.125	4.53125	1.45	1.66667	2	1.2	2.70833	0.866667	0.64
4	121321	2.42857	3.2	1.31765	1.2963	1.66667	1.28571	1.55556	0.640523	0.686275
5	121321	3.14286	4.57143	1.45455	1.66667	1.92593	1.15556	2.33333	0.742424	0.612795
6	121321	2.28571	3.28571	1.4375	1.22222	1.44444	1.18182	1.66667	0.729167	0.631944
7	121322	3	4.42857	1.47619	1.66667	1.85185	1.11111	2.25926	0.753086	0.617284
8	121322	3	4.14286	1.38095	1.76923	2.19231	1.23913	1.92308	0.641026	0.730769
9	121322	2.8	3.94286	1.40816	1.55556	1.7037	1.09524	2.07407	0.740741	0.608466
10	121322	3.85714	5.28571	1.37037	2.19231	2.57692	1.17544	2.96154	0.767806	0.668091
11	121322	3.28571	4.71429	1.43478	1.81481	2.14815	1.18367	2.2963	0.698873	0.653784
12	121322	3.28571	4.71429	1.43478	1.74074	2.22222	1.2766	2.40741	0.732689	0.676329
13	121322	3	4.57143	1.52381	1.7037	1.85185	1.08696	2.22222	0.740741	0.617284
14	121323	3.42857	4.57143	1.33333	1.81481	2.03704	1.12245	2.40741	0.70216	0.594136
15	121323	3.0303	4.30303	1.42	1.66667	1.85185	1.11111	2.07407	0.684444	0.611111
16	121323	3.42857	4.42857	1.29167	1.88889	2	1.05882	2.44444	0.712963	0.583333
17	121323	3.14286	4.42857	1.40909	1.81481	2.11111	1.16327	2.40741	0.765993	0.671717
18	121323	3.2	4.62857	1.44643	1.74074	2.03704	1.17021	2.44444	0.763889	0.636574
19	121323	3.48485	4.84848	1.3913	1.92	2.36	1.22917	2.48	0.711652	0.677217
20	121323	3.25	4.59375	1.41346	1.8	2.12	1.17778	2.16	0.664615	0.652308
21	121324	3.42857	5.37143	1.56667	1.92308	2.30769	1.2	3	0.875	0.673077
22	121330	3.42857	4.85714	1.41667	1.84615	2.11538	1.14583	2.84615	0.830128	0.616987
23	121330	3.05882	4.38235	1.43269	1.83333	2.16667	1.18182	2.58333	0.844551	0.708333
24	121330	3.34286	4.71429	1.41026	1.81481	2.11111	1.16327	2.48148	0.742324	0.631529
25	121330	3	4.14286	1.38095	1.7037	2	1.17391	2.03704	0.679012	0.666667
26	121330	3.71429	5.28571	1.42308	2.11538	2.42308	1.14545	2.88462	0.776627	0.652367
27	121330	3.37143	4.77143	1.41525	1.84615	2.34615	1.27083	2.57692	0.764342	0.695893
28	121331	3.14286	4.28571	1.36364	1.51852	1.96296	1.29268	2.03704	0.648148	0.624579
29	121331	2.75556	3.33333	1.20968	1.66667	2.07407	1.24444	2.2963	0.833333	0.752688
30	121331	3.25714	4.14286	1.27193	1.48571	1.65714	1.11538	1.65714	0.508772	0.508772
31	121335	3.42857	4.57143	1.33333	1.77778	1.85185	1.04167	2.62963	0.766975	0.540123
32	121335	3.14286	4.42857	1.40909	1.62963	1.88889	1.15909	2.37037	0.754209	0.60101
33	121335	2.42857	3.14286	1.29412	1.36	1.48	1.08824	1.88	0.774118	0.609412
34	121335	2.71429	3.71429	1.36842	1.6	1.8	1.125	2.12	0.781053	0.663158
35	121335	3.16667	4.58333	1.44737	1.77778	1.81481	1.02083	2.55556	0.807018	0.573099
36	121334	2.9697	3.93939	1.32653	1.52	1.92	1.26316	1.96	0.66	0.646531
37	121335	3.42857	4.42857	1.29167	1.77778	2.14815	1.20833	2.14815	0.626543	0.626543
38	121335	3.28125	5	1.52381	2.25	2.35	1.04444	3.55	1.0819	0.71619
39	121337	3.28571	4.6	1.4	1.88	2.28	1.21277	2.68	0.815652	0.693913
40	121338	3.28571	4	1.21739	1.80769	2.11538	1.17021	2.07692	0.632107	0.643813
41	121338	2.71429	3.65714	1.34737	1.6	1.68	1.05	2.04	0.751579	0.618947
42	121338	3.57143	4.62857	1.296	1.80769	2.23077	1.23404	2.61538	0.732308	0.624615
43	121338	3.51429	4.74286	1.34959	1.81481	2.18519	1.20408	2.51852	0.716652	0.621801
44	121338	2.31429	2.94286	1.2716	1.34615	1.5	1.11429	1.5	0.648148	0.648148
45	121338	3.24242	4.39394	1.35514	1.76	2.12	1.20455	2.24	0.690841	0.653832
46	121340	3.57143	4.8	1.344	1.88889	2.33333	1.23529	2.22222	0.622222	0.653333
47	121340	2.97143	4	1.34615	1.61538	1.84615	1.14286	2.07692	0.698964	0.621302
48	121340	3.14286	4.14286	1.31818	1.84	2.12	1.15217	2.16	0.687273	0.674545
49	121340	3.57143	4.97143	1.392	1.77778	2.11111	1.1875	2.66667	0.746667	0.591111
50	121341	3.42857	4.97143	1.45	1.74074	2.14815	1.23404	2.74074	0.799383	0.626543
51	121341	2.85714	4.22857	1.48	1.66667	1.85185	1.11111	2.11111	0.738889	0.648148
52	121341	3.14286	4.28571	1.36364	1.69231	2.07692	1.22727	2.42308	0.770979	0.660839
53	121341	2.85714	3.77143	1.32	1.66667	1.85185	1.11111	1.85185	0.648148	0.648148
54	121341	2.94286	4.25714	1.4466	1.61538	2	1.2381	2.23077	0.758028	0.679612
55	121341	2.8	3.97143	1.41837	1.51852	1.77778	1.17073	2	0.714286	0.634921
56	121341	3.14286	4.45714	1.41818	1.77778	2.07407	1.16667	2.07407	0.659933	0.659933
57	121341	3.57143	4.85714	1.36	1.85185	2.2963	1.24	2.48148	0.694815	0.642963
58	121342	3.57143	4.85714	1.36	2.15385	2.30769	1.07143	2.53846	0.710769	0.646154
59	121342	4	5.28571	1.32143	2.11538	2.5	1.18182	2.80769	0.701923	0.625
60	121342	3.22857	4.68571	1.45133	1.95833	2.29167	1.17021	2.79167	0.864676	0.709808
61	121342	3.22857	4.4	1.36283	1.68	2.16	1.28571	2.6	0.80531	0.669027
62	121342	3.54286	4.45714	1.25806	2.2	2.2	1	2.6	0.733871	0.620968
63	121342	3.42857	4.65714	1.35833	2	2.2	1.1	2.6	0.758333	0.641667
64	121342	3.28571	4.4	1.33913	1.84615	2.15385	1.16667	2.42308	0.737458	0.655518
65	121342	3.05714	4.34286	1.42056	1.66667	2.03704	1.22222	2.44444	0.799585	0.666321
66	121342	3.65714	5.22857	1.42969	2.15385	2.42308	1.125	2.88462	0.788762	0.66256
67	121342	3.14286	4.62857	1.47273	1.80769	2.03846	1.12766	2.61538	0.832168	0.648601
68	121342	3.22857	4.8	1.48673	1.84615	2.15385	1.16667	2.69231	0.833901	0.66712
69	121344	3.54286	5.02857	1.41935	1.80769	2	1.10638	2.92308	0.825062	0.564516
70	121344	3.31429	4.6	1.38793	1.85185	2.07407	1.12	2.48148	0.748723	0.625798
71	121344	3.2	4.42857	1.38393	1.74074	2.03704	1.17021	2.25926	0.706019	0.636574
72	121344	3.51429	4.91429	1.39837	2.07692	2.26923	1.09259	2.76923	0.787992	0.645716
73	127438	2.54286	3.42857	1.34831	1.37037	1.48148	1.08108	1.77778	0.699126	0.582605
74	127438	2.48571	3.02857	1.21839	1.37037	1.33333	0.972973	1.66667	0.670498	0.536398
75	127438	2.28571	2.68571	1.175	1.30769	1.53846	1.17647	1.26923	0.555288	0.673077
76	127438	1.85714	2.4	1.29231	1.07692	1.19231	1.10714	1.15385	0.621302	0.642012
77	127438	2	2.31429	1.15714	1.34615	1.42308	1.05714	1.69231	0.846154	0.711538
78	127438	2.54286	3	1.17978	1.2963	1.48148	1.14286	1.51852	0.59717	0.582605
79	127438	2.48571	3.17143	1.27586	1.44	1.6	1.11111	2.08	0.836782	0.643678
80	121328a	3.28571	4.42857	1.34783	1.7037	1.92593	1.13043	2.37037	0.721417	0.586151
81	121328a	3.42857	4.71429	1.375	1.88889	2	1.05882	2.62963	0.766975	0.583333
82	121328a	3.42857	4.85714	1.41667	1.81481	2.22222	1.22449	2.48148	0.723765	0.648148
83	121328b	3.42857	4.77143	1.39167	1.77778	2.07407	1.16667	2.48148	0.723765	0.604938
84	121328b	2.85714	4.2	1.47	1.8	1.8	1	2.48	0.868	0.63
85	121328b	3.08571	4.14286	1.34259	1.73077	1.88462	1.08889	2.30769	0.747863	0.610755
86	121328b	2.85714	3.85714	1.35	1.57692	1.88462	1.19512	2.11538	0.740385	0.659615
87	121328b	3.42857	4.77143	1.39167	1.73077	2.11538	1.22222	2.73077	0.796474	0.616987
88	121328b	2.11429	2.71429	1.28378	1.28	1.48	1.15625	1.56	0.737838	0.7
89	121328b	3.5	5	1.42857	1.85185	2.33333	1.26	2.88889	0.825397	0.666667
90	121328b	3.54839	5	1.40909	1.88	2.2	1.17021	2.56	0.721455	0.62
91	121328b	3.54286	5.02857	1.41935	1.84615	2.30769	1.25	2.69231	0.759926	0.651365
92	121329a	3.85714	5.57143	1.44444	2.04	2.76	1.35294	3.04	0.788148	0.715556
93	121329a	2.5	3.08824	1.23529	1.41667	1.66667	1.17647	1.66667	0.666667	0.666667
94	121329a	3.14286	4.14286	1.31818	1.69231	2.03846	1.20455	2.11538	0.673077	0.648601
95	121329b	3.71429	4.85714	1.30769	1.85185	2.2963	1.24	2.48148	0.668091	0.618234
96	121329b	4.14286	5.51429	1.33103	2.03704	2.51852	1.23636	2.77778	0.670498	0.607918
97	121329b	4	5.31429	1.32857	2.03704	2.48148	1.21818	2.66667	0.666667	0.62037
98	Gast_Viv_Erh_1	3.74286	5.14286	1.37405	2.11538	2.61538	1.23636	2.57692	0.688491	0.698767
99	Gast_Viv_Dia_1	3.28571	4.91429	1.49565	1.84615	2.38462	1.29167	2.76923	0.842809	0.725753

## Sheet: Sculpture_Numbers
Nr	Sample ID	Width real	Height real (nicht geplottet)	Height/width ratio	Sculpture
3	121321_2	3.125	4.53125	1.45	I	1
6	121321_3	2.28571	3.28571	1.4375	I	1
7	121322_2_1	3	4.42857	1.47619	I	1
8	121322_2_2	3	4.14286	1.38095	I	1
15	121323_2_2	3.0303	4.30303	1.42	I	1
20	121323_B	3.25	4.59375	1.41346	I	1
33	121335_2_3	2.42857	3.14286	1.29412	I	1
40	121338_2_1	3.28571	4	1.21739	I	1
42	121338_2_3	3.57143	4.62857	1.296	I	1
44	121338_2_5	2.31429	2.94286	1.2716	I	1
46	121340_1	3.57143	4.8	1.344	I	1
48	121340_3	3.14286	4.14286	1.31818	I	1
51	121341_2_2	2.85714	4.22857	1.48	I	1
55	121341_2_6	2.8	3.97143	1.41837	I	1
56	121341_2_7	3.14286	4.45714	1.41818	I	1
58	121342_1	3.57143	4.85714	1.36	I	1
60	121342_2_1	3.22857	4.68571	1.45133	I	1
61	121342_2_2	3.22857	4.4	1.36283	I	1
66	121342_2_7	3.65714	5.22857	1.42969	I	1
67	121342_2_8	3.14286	4.62857	1.47273	I	1
69	121344_2_1	3.54286	5.02857	1.41935	I	1
71	121344_B	3.2	4.42857	1.38393	I	1
72	121344_C	3.51429	4.91429	1.39837	I	1
73	127438_2_1	2.54286	3.42857	1.34831	I	1
75	127438_2_3	2.28571	2.68571	1.175	I	1
82	121328a_3	3.42857	4.85714	1.41667	I	1
83	121328b_1	3.42857	4.77143	1.39167	I	1
84	121328b_2	2.85714	4.2	1.47	I	1
90	121328b_2_6	3.54839	5	1.40909	I	1
91	121328b_3	3.54286	5.02857	1.41935	I	1	30
93	121329a_2_1	2.5	3.08824	1.23529	I	1
1	113674_A	3.73333	5.33333	1.42857	L	1
9	121322_2_3	2.8	3.94286	1.40816	L	1
21	121324_1	3.42857	5.37143	1.56667	L	1
22	121330_2_1	3.42857	4.85714	1.41667	L	1
23	121330_2_2	3.05882	4.38235	1.43269	L	1
24	121330_2_3	3.34286	4.71429	1.41026	L	1
25	121330_2_4	3	4.14286	1.38095	L	1
26	121330_A	3.71429	5.28571	1.42308	L	1
27	121330_B	3.37143	4.77143	1.41525	L	1
30	121331_B	2.75556	3.33333	1.20968	L	1
31	121335_2_1	3.42857	4.57143	1.33333	L	1
32	121335_2_2	3.14286	4.42857	1.40909	L	1
34	121335_2_4	2.71429	3.71429	1.36842	L	1
35	121335_2_5	3.16667	4.58333	1.44737	L	1
36	121335_A	2.9697	3.93939	1.32653	L	1
37	121335_B	3.42857	4.42857	1.29167	L	1
38	121335_C	3.28125	5	1.52381	L	1
49	121340_4	3.57143	4.97143	1.392	L	1
50	121341_2_1	3.42857	4.97143	1.45	L	1
52	121341_2_3	3.14286	4.28571	1.36364	L	1
53	121341_2_4	2.85714	3.77143	1.32	L	1
54	121341_2_5	2.94286	4.25714	1.4466	L	1
63	121342_2_4	3.42857	4.65714	1.35833	L	1
65	121342_2_6	3.05714	4.34286	1.42056	L	1
68	121342_A	3.22857	4.8	1.48673	L	1
70	121344_A	3.31429	4.6	1.38793	L	1
74	127438_2_2	2.48571	3.02857	1.21839	L	1
77	127438_2_5	2	2.31429	1.15714	L	1
78	127438_A	2.54286	3	1.17978	L	1
80	121328a_1	3.28571	4.42857	1.34783	L	1
85	121328b_2_1	3.08571	4.14286	1.34259	L	1
86	121328b_2_2	2.85714	3.85714	1.35	L	1
87	121328b_2_3	3.42857	4.77143	1.39167	L	1
88	121328b_2_4	2.11429	2.71429	1.28378	L	1
89	121328b_2_5	3.5	5	1.42857	L	1	36
98	Out_Cipangopaludina	3.74286	5.14286	1.37405	L	1
2	121321_1	3.28571	4.57143	1.3913	S	1
4	121321_2_1	2.42857	3.2	1.31765	S	1
5	121321_2_2	3.14286	4.57143	1.45455	S	1
10	121322_2_4	3.85714	5.28571	1.37037	S	1
11	121322_A	3.28571	4.71429	1.43478	S	1
12	121322_B	3.28571	4.71429	1.43478	S	1
13	121322_C	3	4.57143	1.52381	S	1
14	121323_2_1	3.42857	4.57143	1.33333	S	1
16	121323_2_3	3.42857	4.42857	1.29167	S	1
17	121323_2_4	3.14286	4.42857	1.40909	S	1
18	121323_2_5	3.2	4.62857	1.44643	S	1
19	121323_A	3.48485	4.84848	1.3913	S	1
28	121331_X	3.25714	4.14286	1.27193	S	1
29	121331_A	3.14286	4.28571	1.36364	S	1
39	121337_1	3.28571	4.6	1.4	S	1
41	121338_2_2	2.71429	3.65714	1.34737	S	1
43	121338_2_4	3.51429	4.74286	1.34959	S	1
45	121338_A	3.24242	4.39394	1.35514	S	1
47	121340_2	2.97143	4	1.34615	S	1
57	121341_A	3.57143	4.85714	1.36	S	1
59	121342_2	4	5.28571	1.32143	S	1
62	121342_2_3	3.54286	4.45714	1.25806	S	1
64	121342_2_5	3.28571	4.4	1.33913	S	1
76	127438_2_4	1.85714	2.4	1.29231	S	1
79	127438_B	2.48571	3.17143	1.27586	S	1
81	121328a_2	3.42857	4.71429	1.375	S	1
92	121329a_1	3.85714	5.57143	1.44444	S	1
94	121329a_2_2	3.14286	4.14286	1.31818	S	1
95	121329b_1	3.71429	4.85714	1.30769	S	1
96	121329b_2	4.14286	5.51429	1.33103	S	1
97	121329b_3	4	5.31429	1.32857	S	1
99	Out_Margarya	3.28571	4.91429	1.49565	S	1	33
						Strong	33
						Weak	36
						Intermediate	30

## Sheet: Tabelle1
Width real	Height/width ratio	Sculpture
3.125	1.45	I
2.28571	1.4375	I
3	1.47619	I
3	1.38095	I
3.0303	1.42	I
3.25	1.41346	I
2.42857	1.29412	I
3.28571	1.21739	I
3.57143	1.296	I
2.31429	1.2716	I
3.57143	1.344	I
3.14286	1.31818	I
2.85714	1.48	I
2.8	1.41837	I
3.14286	1.41818	I
3.57143	1.36	I
3.22857	1.45133	I
3.22857	1.36283	I
3.65714	1.42969	I
3.14286	1.47273	I
3.54286	1.41935	I
3.2	1.38393	I
3.51429	1.39837	I
2.54286	1.34831	I
2.28571	1.175	I
3.42857	1.41667	I
3.42857	1.39167	I
2.85714	1.47	I
3.54839	1.40909	I
3.54286	1.41935	I
2.5	1.23529	I
3.73333	1.42857	L
2.8	1.40816	L
3.42857	1.56667	L
3.42857	1.41667	L
3.05882	1.43269	L
3.34286	1.41026	L
3	1.38095	L
3.71429	1.42308	L
3.37143	1.41525	L
2.75556	1.20968	L
3.42857	1.33333	L
3.14286	1.40909	L
2.71429	1.36842	L
3.16667	1.44737	L
2.9697	1.32653	L
3.42857	1.29167	L
3.28125	1.52381	L
3.57143	1.392	L
3.42857	1.45	L
3.14286	1.36364	L
2.85714	1.32	L
2.94286	1.4466	L
3.42857	1.35833	L
3.05714	1.42056	L
3.22857	1.48673	L
3.31429	1.38793	L
2.48571	1.21839	L
2	1.15714	L
2.54286	1.17978	L
3.28571	1.34783	L
3.08571	1.34259	L
2.85714	1.35	L
3.42857	1.39167	L
2.11429	1.28378	L
3.5	1.42857	L
3.74286	1.37405	Cip
3.28571	1.3913	S
2.42857	1.31765	S
3.14286	1.45455	S
3.85714	1.37037	S
3.28571	1.43478	S
3.28571	1.43478	S
3	1.52381	S
3.42857	1.33333	S
3.42857	1.29167	S
3.14286	1.40909	S
3.2	1.44643	S
3.48485	1.3913	S
3.25714	1.27193	S
3.14286	1.36364	S
3.28571	1.4	S
2.71429	1.34737	S
3.51429	1.34959	S
3.24242	1.35514	S
2.97143	1.34615	S
3.57143	1.36	S
4	1.32143	S
3.54286	1.25806	S
3.28571	1.33913	S
1.85714	1.29231	S
2.48571	1.27586	S
3.42857	1.375	S
3.85714	1.44444	S
3.14286	1.31818	S
3.71429	1.30769	S
4.14286	1.33103	S
4	1.32857	S
3.28571	1.49565	Marg
