# Supplementary material for: Can fractal dimensions objectivize gastropod shell morphometrics? A case study from Lake Lugu (SW China)
Source: Ecol Evol. 2022 Mar 1;12(3):e8622. doi: 10.1002/ece3.8622 (PMC8888252; doi:10.1002/ece3.8622)
Supplement: Supplementary file 7 — Table S5 [file ECE3-12-e8622-s002.xlsx]

## Sheet: Tabelle1
Specimen	MfN collection nr	DMB	Sculpture	Shell height [cm]
78	127438	2.05877	S	3
41	121338	2.11184	S	3.65714
30	121331	2.11419	W	3.33333
29	121331	2.11526	S	4.28571
61	121342	2.11811	I	4.4
16	121323	2.1187	S	4.42857
77	127438	2.12808	W	2.31429
44	121338	2.13292	I	2.94286
79	127438	2.13951	S	3.17143
38	121335	2.14453	W	5
62	121342	2.14481	S	4.45714
6	121321	2.14562	I	3.28571
1	113674	2.14625	W	5.33333
12	121322	2.14736	S	4.71429
57	121341	2.14774	S	4.85714
58	121342	2.14799	I	4.85714
83	121328b	2.14958	I	4.77143
46	121340	2.14984	I	4.8
60	121342	2.15043	I	4.68571
64	121342	2.15141	S	4.4
11	121322	2.15161	S	4.71429
4	121321	2.15207	S	3.2
59	121342	2.1538	S	5.28571
67	121342	2.15386	I	4.62857
71	121344	2.15406	I	4.42857
69	121344	2.15431	I	5.02857
36	121334	2.15491	W	3.93939
17	121323	2.1563	S	4.42857
74	127438	2.15679	W	3.02857
82	121328a	2.15718	I	4.85714
5	121321	2.15726	S	4.57143
42	121338	2.15738	I	4.62857
54	121341	2.15863	W	4.25714
68	121342	2.15903	W	4.8
86	121328b	2.15934	W	3.85714
66	121342	2.15999	I	5.22857
28	121331	2.15999	S	4.14286
10	121322	2.16006	S	5.28571
65	121342	2.16045	W	4.34286
24	121330	2.16095	W	4.71429
53	121341	2.16185	W	3.77143
35	121335	2.16198	W	4.58333
22	121330	2.16231	W	4.85714
20	121323	2.16273	I	4.59375
19	121323	2.16295	S	4.84848
43	121338	2.16404	S	4.74286
84	121328b	2.16412	I	4.2
40	121338	2.16419	I	4
80	121328a	2.16423	W	4.42857
21	121324	2.16484	W	5.37143
2	121321	2.16507	S	4.57143
55	121341	2.16562	I	3.97143
26	121330	2.16629	W	5.28571
14	121323	2.16694	S	4.57143
34	121335	2.16721	W	3.71429
72	121344	2.16737	I	4.91429
50	121341	2.16906	W	4.97143
95	121329b	2.17075	S	4.85714
48	121340	2.1718	I	4.14286
92	121329a	2.17248	S	5.57143
13	121322	2.17299	S	4.57143
51	121341	2.17299	I	4.22857
9	121322	2.1736	W	3.94286
99	Sammlung Frank (Dianchi)	2.17373	S	4.91429
88	121328b	2.17437	W	2.71429
15	121323	2.17456	I	4.30303
25	121330	2.17468	W	4.14286
85	121328b	2.17469	W	4.14286
73	127438	2.17613	I	3.42857
87	121328b	2.17702	W	4.77143
8	121322	2.17772	I	4.14286
70	121344	2.17778	W	4.6
45	121338	2.17814	S	4.39394
81	121328a	2.17932	S	4.71429
90	121328b	2.18041	I	5
63	121342	2.18195	W	4.65714
33	121335	2.1825	I	3.14286
97	121329b	2.18322	S	5.31429
96	121329b	2.18325	S	5.51429
23	121330	2.18355	W	4.38235
94	121329a	2.18564	S	4.14286
52	121341	2.18596	W	4.28571
56	121341	2.18619	I	4.45714
3	121321	2.18646	I	4.53125
18	121323	2.18727	S	4.62857
91	121328b	2.18803	I	5.02857
89	121328b	2.18841	W	5
47	121340	2.19285	S	4
75	127438	2.19638	I	2.68571
98	Sammlung Frank	2.19664	W	5.14286
32	121335	2.19729	W	4.42857
37	121335	2.20023	W	4.42857
49	121340	2.20168	W	4.97143
7	121322	2.20193	I	4.42857
31	121335	2.20589	W	4.57143
93	121329a	2.20975	I	3.08824
27	121330	2.20976	W	4.77143
76	127438	2.21864	S	2.4
39	121337	2.24635	W	4.6
